# Supplementary material for: Distinct Co-methylation Patterns in African and European Populations and Their Genetic Associations
Source: Genomics Proteomics Bioinformatics. 2025 Mar 22;23(5):qzaf096. doi: 10.1093/gpbjnl/qzaf096 (PMC13005945; doi:10.1093/gpbjnl/qzaf096)
Supplement: qzaf096_Supplementary_Data [file qzaf096_supplementary_data.zip]

Archive with 34 entries (34 files):
- Figure S1.docx
- Figure S2.docx
- Figure S3.docx
- Figure S4.docx
- Figure S5.docx
- Figure S6.docx
- Figure S7.docx
- Figure S8.docx
- Figure S9.docx
- Supplementary material captions.docx
- Table S1.xlsx
- Table S2.xlsx
- Table S3.xlsx
- Table S4.xlsx
- Table S5.xlsx
- Table S6.xlsx
- Table S7.xlsx
- Table S8.xlsx
- Table S9.xlsx
- Table S10.xlsx
- Table S11.xlsx
- Table S12.xlsx
- Table S13.xlsx
- Table S14.xlsx
- Table S15.xlsx
- Table S16.xlsx
- Table S17.xlsx
- Table S18.xlsx
- Table S19.xlsx
- Table S20.xlsx
- Table S21.xlsx
- Table S22.xlsx
- Table S23.xlsx
- Table S24.xlsx
