# Supplementary material for: Distinct Co-methylation Patterns in African and European Populations and Their Genetic Associations
Source: Genomics Proteomics Bioinformatics. 2025 Mar 22;23(5):qzaf096. doi: 10.1093/gpbjnl/qzaf096 (PMC13005945; doi:10.1093/gpbjnl/qzaf096)
Supplement: qzaf096_Supplementary_Data [file qzaf096_supplementary_data.zip › Table S1.xlsx]

## Sheet: S.Table1
Table S1 Characteristics of bisulfite sequencing data sets used in this study
ID	Ethnicity	SampleID	Tissue	Experiment type	Sequencing depth	Number of CpGs (million)	Genome	Reference	Genetic data available in the 1000 Genomes Project data set
SRR1867805	AFR	NA18507	Lymphoblastoid cell lines (LCLs)	WGBS	28.1929	35.21	hg19	BLUEPRINT methylome of the HapMap cell line GM18507 (Coriell cell line NA18507)	Y
SRR10092742	AFR	NA19150	Lymphoblastoid cell lines (LCLs)	WGBS	17.1387	26.7	hg19	Epigenomic profiling of primate lymphoblastoid cell lines reveals the evolutionary patterns of epigenetic activities in gene regulatory architectures	Y
SRR17509883	AFR	HG02679	Lymphoblastoid cell lines (LCLs)	WGBS	11.9678	22.79	hg19	Genetic variation at mouse and human ribosomal DNA influences associated epigenetic states	Y
SRR17509863	AFR	HG02635	Lymphoblastoid cell lines (LCLs)	WGBS	11.7258	22.35	hg19	Genetic variation at mouse and human ribosomal DNA influences associated epigenetic states	Y
SRR15046842	AFR	HG03039	Lymphoblastoid cell lines (LCLs)	WGBS	10.1712	21.36	hg19	Genetic variation at mouse and human ribosomal DNA influences associated epigenetic states	Y
SRR17509864	AFR	HG02629	Lymphoblastoid cell lines (LCLs)	WGBS	10.1151	21.06	hg19	Genetic variation at mouse and human ribosomal DNA influences associated epigenetic states	Y
SRR17509881	AFR	HG02805	Lymphoblastoid cell lines (LCLs)	WGBS	10.1031	21.28	hg19	Genetic variation at mouse and human ribosomal DNA influences associated epigenetic states	Y
SRR15046839	AFR	HG02585	Lymphoblastoid cell lines (LCLs)	WGBS	10.0783	21.07	hg19	Genetic variation at mouse and human ribosomal DNA influences associated epigenetic states	Y
SRR17509878	AFR	HG02855	Lymphoblastoid cell lines (LCLs)	WGBS	9.98768	20.9	hg19	Genetic variation at mouse and human ribosomal DNA influences associated epigenetic states	Y
SRR15046845	AFR	HG02881	Lymphoblastoid cell lines (LCLs)	WGBS	9.80304	20.88	hg19	Genetic variation at mouse and human ribosomal DNA influences associated epigenetic states	Y
SRR17509885	AFR	HG02465	Lymphoblastoid cell lines (LCLs)	WGBS	9.76192	20.69	hg19	Genetic variation at mouse and human ribosomal DNA influences associated epigenetic states	Y
SRR15046843	AFR	HG02982	Lymphoblastoid cell lines (LCLs)	WGBS	9.75942	20.8	hg19	Genetic variation at mouse and human ribosomal DNA influences associated epigenetic states	Y
SRR15046834	AFR	HG02628	Lymphoblastoid cell lines (LCLs)	WGBS	9.66972	20.71	hg19	Genetic variation at mouse and human ribosomal DNA influences associated epigenetic states	Y
SRR15046848	AFR	HG02804	Lymphoblastoid cell lines (LCLs)	WGBS	9.65435	20.86	hg19	Genetic variation at mouse and human ribosomal DNA influences associated epigenetic states	Y
SRR15046831	AFR	HG02570	Lymphoblastoid cell lines (LCLs)	WGBS	9.39327	20.68	hg19	Genetic variation at mouse and human ribosomal DNA influences associated epigenetic states	Y
SRR17509871	AFR	HG03028	Lymphoblastoid cell lines (LCLs)	WGBS	9.35721	20.31	hg19	Genetic variation at mouse and human ribosomal DNA influences associated epigenetic states	Y
SRR15046835	AFR	HG02623	Lymphoblastoid cell lines (LCLs)	WGBS	9.27162	20.46	hg19	Genetic variation at mouse and human ribosomal DNA influences associated epigenetic states	Y
SRR17509865	AFR	HG02624	Lymphoblastoid cell lines (LCLs)	WGBS	9.26279	20.5	hg19	Genetic variation at mouse and human ribosomal DNA influences associated epigenetic states	Y
SRR17509876	AFR	HG02882	Lymphoblastoid cell lines (LCLs)	WGBS	9.20094	20.52	hg19	Genetic variation at mouse and human ribosomal DNA influences associated epigenetic states	Y
SRR15046830	AFR	HG02675	Lymphoblastoid cell lines (LCLs)	WGBS	9.20041	20.45	hg19	Genetic variation at mouse and human ribosomal DNA influences associated epigenetic states	Y
SRR17509872	AFR	HG02891	Lymphoblastoid cell lines (LCLs)	WGBS	9.13939	20.43	hg19	Genetic variation at mouse and human ribosomal DNA influences associated epigenetic states	Y
SRR15046844	AFR	HG02582	Lymphoblastoid cell lines (LCLs)	WGBS	9.12365	20.37	hg19	Genetic variation at mouse and human ribosomal DNA influences associated epigenetic states	Y
SRR17509868	AFR	HG02589	Lymphoblastoid cell lines (LCLs)	WGBS	9.09867	20.43	hg19	Genetic variation at mouse and human ribosomal DNA influences associated epigenetic states	Y
SRR17509879	AFR	HG02840	Lymphoblastoid cell lines (LCLs)	WGBS	9.09117	20.57	hg19	Genetic variation at mouse and human ribosomal DNA influences associated epigenetic states	Y
SRR15046851	AFR	HG02759	Lymphoblastoid cell lines (LCLs)	WGBS	9.05419	20.15	hg19	Genetic variation at mouse and human ribosomal DNA influences associated epigenetic states	Y
SRR17509874	AFR	HG02562	Lymphoblastoid cell lines (LCLs)	WGBS	8.89852	20.62	hg19	Genetic variation at mouse and human ribosomal DNA influences associated epigenetic states	Y
SRR17509875	AFR	HG02885	Lymphoblastoid cell lines (LCLs)	WGBS	8.88436	20.21	hg19	Genetic variation at mouse and human ribosomal DNA influences associated epigenetic states	Y
SRR17509869	AFR	HG02586	Lymphoblastoid cell lines (LCLs)	WGBS	8.87343	20.27	hg19	Genetic variation at mouse and human ribosomal DNA influences associated epigenetic states	Y
SRR15046850	AFR	HG02768	Lymphoblastoid cell lines (LCLs)	WGBS	8.85299	20.18	hg19	Genetic variation at mouse and human ribosomal DNA influences associated epigenetic states	Y
SRR17509870	AFR	HG03034	Lymphoblastoid cell lines (LCLs)	WGBS	8.74874	20.13	hg19	Genetic variation at mouse and human ribosomal DNA influences associated epigenetic states	Y
SRR15046838	AFR	HG02588	Lymphoblastoid cell lines (LCLs)	WGBS	8.16682	19.75	hg19	Genetic variation at mouse and human ribosomal DNA influences associated epigenetic states	Y
SRR15046846	AFR	HG02860	Lymphoblastoid cell lines (LCLs)	WGBS	7.95331	19.31	hg19	Genetic variation at mouse and human ribosomal DNA influences associated epigenetic states	Y
SRR15046836	AFR	HG02620	Lymphoblastoid cell lines (LCLs)	WGBS	7.92742	19.65	hg19	Genetic variation at mouse and human ribosomal DNA influences associated epigenetic states	Y
SRR17509867	AFR	HG02611	Lymphoblastoid cell lines (LCLs)	WGBS	7.8089	19.71	hg19	Genetic variation at mouse and human ribosomal DNA influences associated epigenetic states	Y
SRR17509880	AFR	HG02811	Lymphoblastoid cell lines (LCLs)	WGBS	7.78069	19.52	hg19	Genetic variation at mouse and human ribosomal DNA influences associated epigenetic states	Y
SRR15046832	AFR	HG02464	Lymphoblastoid cell lines (LCLs)	WGBS	7.7575	19.61	hg19	Genetic variation at mouse and human ribosomal DNA influences associated epigenetic states	Y
SRR17509866	AFR	HG02614	Lymphoblastoid cell lines (LCLs)	WGBS	7.66585	19.38	hg19	Genetic variation at mouse and human ribosomal DNA influences associated epigenetic states	Y
SRR15046849	AFR	HG02771	Lymphoblastoid cell lines (LCLs)	WGBS	7.36185	19.08	hg19	Genetic variation at mouse and human ribosomal DNA influences associated epigenetic states	Y
SRR17509873	AFR	HG02888	Lymphoblastoid cell lines (LCLs)	WGBS	7.30044	19.05	hg19	Genetic variation at mouse and human ribosomal DNA influences associated epigenetic states	Y
SRR15046829	AFR	HG02678	Lymphoblastoid cell lines (LCLs)	WGBS	7.27359	18.72	hg19	Genetic variation at mouse and human ribosomal DNA influences associated epigenetic states	Y
SRR15046852	AFR	HG02702	Lymphoblastoid cell lines (LCLs)	WGBS	7.26616	18.95	hg19	Genetic variation at mouse and human ribosomal DNA influences associated epigenetic states	Y
SRR17509886	AFR	HG02462	Lymphoblastoid cell lines (LCLs)	WGBS	6.89309	18.82	hg19	Genetic variation at mouse and human ribosomal DNA influences associated epigenetic states	Y
SRR15046840	AFR	HG03258	Lymphoblastoid cell lines (LCLs)	WGBS	6.85533	18.78	hg19	Genetic variation at mouse and human ribosomal DNA influences associated epigenetic states	Y
SRR17509882	AFR	HG02703	Lymphoblastoid cell lines (LCLs)	WGBS	6.78631	18.52	hg19	Genetic variation at mouse and human ribosomal DNA influences associated epigenetic states	Y
SRR15046841	AFR	HG03045	Lymphoblastoid cell lines (LCLs)	WGBS	5.95557	18.04	hg19	Genetic variation at mouse and human ribosomal DNA influences associated epigenetic states	Y
SRR17509877	AFR	HG02861	Lymphoblastoid cell lines (LCLs)	WGBS	5.71136	17.83	hg19	Genetic variation at mouse and human ribosomal DNA influences associated epigenetic states	Y
SRR15046847	AFR	HG02851	Lymphoblastoid cell lines (LCLs)	WGBS	5.57158	17.77	hg19	Genetic variation at mouse and human ribosomal DNA influences associated epigenetic states	Y
SRR15046833	AFR	HG02666	Lymphoblastoid cell lines (LCLs)	WGBS	4.99752	17.22	hg19	Genetic variation at mouse and human ribosomal DNA influences associated epigenetic states	Y
SRR1282097	AFR	NA19141	Lymphoblastoid cell lines (LCLs)	WGBS	2.4791	15.29	hg19	Methylation QTLs are associated with coordinated changes in transcription factor binding	Y
SRR1282079	AFR	NA18505	Lymphoblastoid cell lines (LCLs)	WGBS	2.36951	15.29	hg19	Methylation QTLs are associated with coordinated changes in transcription factor binding	Y
SRR1282109	AFR	NA19238	Lymphoblastoid cell lines (LCLs)	WGBS	2.16161	15.19	hg19	Methylation QTLs Are Associated with Coordinated Changes in Transcription Factor Binding	Y
SRR1282111	AFR	NA19239	Lymphoblastoid cell lines (LCLs)	WGBS	2.00786	15.26	hg19	Methylation QTLs are associated with coordinated changes in transcription factor binding	Y
SRR1282089	AFR	NA18508	Lymphoblastoid cell lines (LCLs)	WGBS	1.89118	15.09	hg19	Methylation QTLs are associated with coordinated changes in transcription factor binding	Y
SRR1282090	AFR	NA18516	Lymphoblastoid cell lines (LCLs)	WGBS	1.51132	14.7	hg19	Methylation QTLs are associated with coordinated changes in transcription factor binding	Y
SRR13051084	EAS	NA24631	Lymphoblastoid cell lines (LCLs)	WGBS	11.8822	22.12	hg19	The SEQC2 epigenomics quality control (EpiQC) study	N
SRR13051071	EAS	NA24695	Lymphoblastoid cell lines (LCLs)	WGBS	11.5923	22.29	hg19	The SEQC2 epigenomics quality control (EpiQC) study	N
SRR13051078	EAS	NA24694	Lymphoblastoid cell lines (LCLs)	WGBS	11.068	22.13	hg19	The SEQC2 epigenomics quality control (EpiQC) study	N
SRR13051104	EUR	NA24385	Lymphoblastoid cell lines (LCLs)	WGBS	14.6413	24.56	hg19	The SEQC2 epigenomics quality control (EpiQC) study	N
SRR13051091	EUR	NA24143	Lymphoblastoid cell lines (LCLs)	WGBS	14.4033	24.55	hg19	The SEQC2 epigenomics quality control (EpiQC) study	N
SRR13051098	EUR	NA24149	Lymphoblastoid cell lines (LCLs)	WGBS	12.6078	23.08	hg19	The SEQC2 epigenomics quality control (EpiQC) study	N
SRR13051111	EUR	NA12878	Lymphoblastoid cell lines (LCLs)	WGBS	9.8524	20.99	hg19	The SEQC2 epigenomics quality control (EpiQC) study	Y
SRR4453293	EUR	NA10860	Lymphoblastoid cell lines (LCLs)	WGBS	8.67639	19.94	hg19	Splinted Ligation Adapter Tagging	Y
SRR948848	EUR	B2*	Lymphoblastoid cell lines (LCLs)	WGBS	8.10497	19.66	hg19	Large-scale hypomethylated blocks associated with Epstein-Barr virus-induced B-cell immortalization	N
SRR948847	EUR	B1*	Lymphoblastoid cell lines (LCLs)	WGBS	8.04516	19.52	hg19	Large-scale hypomethylated blocks associated with Epstein-Barr virus-induced B-cell immortalization	N
SRR948849	EUR	B3*	Lymphoblastoid cell lines (LCLs)	WGBS	6.91919	18.67	hg19	Large-scale hypomethylated blocks associated with Epstein-Barr virus-induced B-cell immortalization	N
GSM5663172	EUR	CNVS-NORM-110000263-WBC-WGBS-Rep1	Whole blood leukocytes	WGBS	NA	NA	hg19	Remote immune processes revealed by immune-derived circulating cell-free DNA	N
GSM5663173	EUR	CNVS-NORM-110000264-WBC-WGBS-Rep1	Whole blood leukocytes	WGBS	NA	NA	hg19	Remote immune processes revealed by immune-derived circulating cell-free DNA	N
GSM5663174	EUR	CNVS-NORM-110027051-WBC-WGBS-Rep1	Whole blood leukocytes	WGBS	NA	NA	hg19	Remote immune processes revealed by immune-derived circulating cell-free DNA	N
GSM5663175	EUR	CNVS-NORM-110027054-WBC-WGBS-Rep1	Whole blood leukocytes	WGBS	NA	NA	hg19	Remote immune processes revealed by immune-derived circulating cell-free DNA	N
GSM5663176	EUR	CNVS-NORM-110029639-WBC-WGBS-Rep1	Whole blood leukocytes	WGBS	NA	NA	hg19	Remote immune processes revealed by immune-derived circulating cell-free DNA	N
GSM5663177	EUR	CNVS-NORM-110029979-WBC-WGBS-Rep1	Whole blood leukocytes	WGBS	NA	NA	hg19	Remote immune processes revealed by immune-derived circulating cell-free DNA	N
GSM5663178	EUR	CNVS-NORM-110032739-WBC-WGBS-Rep1	Whole blood leukocytes	WGBS	NA	NA	hg19	Remote immune processes revealed by immune-derived circulating cell-free DNA	N
GSM5663179	EUR	CNVS-NORM-110032789-WBC-WGBS-Rep1	Whole blood leukocytes	WGBS	NA	NA	hg19	Remote immune processes revealed by immune-derived circulating cell-free DNA	N
GSM5663180	EUR	CNVS-NORM-110033253-WBC-WGBS-Rep1	Whole blood leukocytes	WGBS	NA	NA	hg19	Remote immune processes revealed by immune-derived circulating cell-free DNA	N
GSM5663181	EUR	CNVS-NORM-110033397-WBC-WGBS-Rep1	Whole blood leukocytes	WGBS	NA	NA	hg19	Remote immune processes revealed by immune-derived circulating cell-free DNA	N
GSM5663182	EUR	CNVS-NORM-110033577-WBC-WGBS-Rep1	Whole blood leukocytes	WGBS	NA	NA	hg19	Remote immune processes revealed by immune-derived circulating cell-free DNA	N
GSM5663183	EUR	CNVS-NORM-110033633-WBC-WGBS-Rep1	Whole blood leukocytes	WGBS	NA	NA	hg19	Remote immune processes revealed by immune-derived circulating cell-free DNA	N
GSM5663184	AFR	CNVS-NORM-110033727-WBC-WGBS-Rep1	Whole blood leukocytes	WGBS	NA	NA	hg19	Remote immune processes revealed by immune-derived circulating cell-free DNA	N
GSM5663185	AFR	CNVS-NORM-110033745-WBC-WGBS-Rep1	Whole blood leukocytes	WGBS	NA	NA	hg19	Remote immune processes revealed by immune-derived circulating cell-free DNA	N
GSM5663186	AFR	CNVS-NORM-110033746-WBC-WGBS-Rep1	Whole blood leukocytes	WGBS	NA	NA	hg19	Remote immune processes revealed by immune-derived circulating cell-free DNA	N
GSM5663187	EUR	CNVS-NORM-110033750-WBC-WGBS-Rep1	Whole blood leukocytes	WGBS	NA	NA	hg19	Remote immune processes revealed by immune-derived circulating cell-free DNA	N
GSM5663188	EUR	CNVS-NORM-110033907-WBC-WGBS-Rep1	Whole blood leukocytes	WGBS	NA	NA	hg19	Remote immune processes revealed by immune-derived circulating cell-free DNA	N
GSM5663189	AFR	CNVS-NORM-110033912-WBC-WGBS-Rep1	Whole blood leukocytes	WGBS	NA	NA	hg19	Remote immune processes revealed by immune-derived circulating cell-free DNA	N
GSM5663190	EUR	CNVS-NORM-110033933-WBC-WGBS-Rep1	Whole blood leukocytes	WGBS	NA	NA	hg19	Remote immune processes revealed by immune-derived circulating cell-free DNA	N
GSM5663191	EUR	CNVS-NORM-110036059-WBC-WGBS-Rep1	Whole blood leukocytes	WGBS	NA	NA	hg19	Remote immune processes revealed by immune-derived circulating cell-free DNA	N
GSM5663192	AFR	CNVS-NORM-110036107-WBC-WGBS-Rep1	Whole blood leukocytes	WGBS	NA	NA	hg19	Remote immune processes revealed by immune-derived circulating cell-free DNA	N
GSM5663193	AFR	CNVS-NORM-110036138-WBC-WGBS-Rep1	Whole blood leukocytes	WGBS	NA	NA	hg19	Remote immune processes revealed by immune-derived circulating cell-free DNA	N
GSM5663194	EUR	CNVS-NORM-110036152-WBC-WGBS-Rep1	Whole blood leukocytes	WGBS	NA	NA	hg19	Remote immune processes revealed by immune-derived circulating cell-free DNA	N
GSM5663195	EUR	CNVS-NORM-110000263-cfDNA-WGBS-Rep1	Plasma cfDNA	WGBS	NA	NA	hg19	Remote immune processes revealed by immune-derived circulating cell-free DNA	N
GSM5663196	EUR	CNVS-NORM-110000264-cfDNA-WGBS-Rep1	Plasma cfDNA	WGBS	NA	NA	hg19	Remote immune processes revealed by immune-derived circulating cell-free DNA	N
GSM5663197	EUR	CNVS-NORM-110027051-cfDNA-WGBS-Rep1	Plasma cfDNA	WGBS	NA	NA	hg19	Remote immune processes revealed by immune-derived circulating cell-free DNA	N
GSM5663198	EUR	CNVS-NORM-110027054-cfDNA-WGBS-Rep2	Plasma cfDNA	WGBS	NA	NA	hg19	Remote immune processes revealed by immune-derived circulating cell-free DNA	N
GSM5663199	EUR	CNVS-NORM-110029639-cfDNA-WGBS-Rep1	Plasma cfDNA	WGBS	NA	NA	hg19	Remote immune processes revealed by immune-derived circulating cell-free DNA	N
GSM5663200	EUR	CNVS-NORM-110029979-cfDNA-WGBS-Rep1	Plasma cfDNA	WGBS	NA	NA	hg19	Remote immune processes revealed by immune-derived circulating cell-free DNA	N
GSM5663201	EUR	CNVS-NORM-110032739-cfDNA-WGBS-Rep1	Plasma cfDNA	WGBS	NA	NA	hg19	Remote immune processes revealed by immune-derived circulating cell-free DNA	N
GSM5663202	EUR	CNVS-NORM-110032789-cfDNA-WGBS-Rep1	Plasma cfDNA	WGBS	NA	NA	hg19	Remote immune processes revealed by immune-derived circulating cell-free DNA	N
GSM5663203	EUR	CNVS-NORM-110033253-cfDNA-WGBS-Rep1	Plasma cfDNA	WGBS	NA	NA	hg19	Remote immune processes revealed by immune-derived circulating cell-free DNA	N
GSM5663204	EUR	CNVS-NORM-110033397-cfDNA-WGBS-Rep1	Plasma cfDNA	WGBS	NA	NA	hg19	Remote immune processes revealed by immune-derived circulating cell-free DNA	N
GSM5663205	EUR	CNVS-NORM-110033577-cfDNA-WGBS-Rep1	Plasma cfDNA	WGBS	NA	NA	hg19	Remote immune processes revealed by immune-derived circulating cell-free DNA	N
GSM5663206	EUR	CNVS-NORM-110033633-cfDNA-WGBS-Rep1	Plasma cfDNA	WGBS	NA	NA	hg19	Remote immune processes revealed by immune-derived circulating cell-free DNA	N
GSM5663207	AFR	CNVS-NORM-110033727-cfDNA-WGBS-Rep1	Plasma cfDNA	WGBS	NA	NA	hg19	Remote immune processes revealed by immune-derived circulating cell-free DNA	N
GSM5663208	AFR	CNVS-NORM-110033745-cfDNA-WGBS-Rep1	Plasma cfDNA	WGBS	NA	NA	hg19	Remote immune processes revealed by immune-derived circulating cell-free DNA	N
GSM5663209	AFR	CNVS-NORM-110033746-cfDNA-WGBS-Rep1	Plasma cfDNA	WGBS	NA	NA	hg19	Remote immune processes revealed by immune-derived circulating cell-free DNA	N
GSM5663210	EUR	CNVS-NORM-110033750-cfDNA-WGBS-Rep1	Plasma cfDNA	WGBS	NA	NA	hg19	Remote immune processes revealed by immune-derived circulating cell-free DNA	N
GSM5663211	EUR	CNVS-NORM-110033907-cfDNA-WGBS-Rep1	Plasma cfDNA	WGBS	NA	NA	hg19	Remote immune processes revealed by immune-derived circulating cell-free DNA	N
GSM5663212	AFR	CNVS-NORM-110033912-cfDNA-WGBS-Rep1	Plasma cfDNA	WGBS	NA	NA	hg19	Remote immune processes revealed by immune-derived circulating cell-free DNA	N
GSM5663213	EUR	CNVS-NORM-110033933-cfDNA-WGBS-Rep1	Plasma cfDNA	WGBS	NA	NA	hg19	Remote immune processes revealed by immune-derived circulating cell-free DNA	N
GSM5663214	EUR	CNVS-NORM-110036059-cfDNA-WGBS-Rep1	Plasma cfDNA	WGBS	NA	NA	hg19	Remote immune processes revealed by immune-derived circulating cell-free DNA	N
GSM5663215	AFR	CNVS-NORM-110036107-cfDNA-WGBS-Rep1	Plasma cfDNA	WGBS	NA	NA	hg19	Remote immune processes revealed by immune-derived circulating cell-free DNA	N
GSM5663216	AFR	CNVS-NORM-110036138-cfDNA-WGBS-Rep1	Plasma cfDNA	WGBS	NA	NA	hg19	Remote immune processes revealed by immune-derived circulating cell-free DNA	N
GSM5663217	EUR	CNVS-NORM-110036152-cfDNA-WGBS-Rep1	Plasma cfDNA	WGBS	NA	NA	hg19	Remote immune processes revealed by immune-derived circulating cell-free DNA	N
* Ethnicity information of subjects was predicted from genotype data.
AFR, African; EAS, East Asian; EUR, European.
