# Supplementary material for: Distinct Co-methylation Patterns in African and European Populations and Their Genetic Associations
Source: Genomics Proteomics Bioinformatics. 2025 Mar 22;23(5):qzaf096. doi: 10.1093/gpbjnl/qzaf096 (PMC13005945; doi:10.1093/gpbjnl/qzaf096)
Supplement: qzaf096_Supplementary_Data [file qzaf096_supplementary_data.zip › Table S2.xlsx]

## Sheet: S.Table2
Table S2 Characteristics of all CMRs identified from WGBS data
CMR	Chr	Start	End	Number of CpGs	Length
1:237788:237802	1	237788	237802	3	15
1:540583:540643	1	540583	540643	7	61
1:564471:564702	1	564471	564702	10	232
1:564989:565090	1	564989	565090	5	102
1:565170:565397	1	565170	565397	5	228
1:565545:565661	1	565545	565661	3	117
1:566459:566466	1	566459	566466	3	8
1:566565:566739	1	566565	566739	10	175
1:567312:567681	1	567312	567681	14	370
1:567696:567978	1	567696	567978	14	283
1:568150:568214	1	568150	568214	3	65
1:568256:568409	1	568256	568409	8	154
1:568460:568478	1	568460	568478	4	19
1:569129:569196	1	569129	569196	3	68
1:569271:569427	1	569271	569427	5	157
1:569507:569558	1	569507	569558	4	52
1:569603:569711	1	569603	569711	4	109
1:569930:570037	1	569930	570037	6	108
1:570123:570221	1	570123	570221	4	99
1:777237:777244	1	777237	777244	3	8
1:834183:834358	1	834183	834358	12	176
1:850923:850936	1	850923	850936	3	14
1:920348:920365	1	920348	920365	3	18
1:936235:936242	1	936235	936242	3	8
1:944194:944200	1	944194	944200	3	7
1:944750:944836	1	944750	944836	8	87
1:949471:949518	1	949471	949518	5	48
1:969943:969966	1	969943	969966	5	24
1:993375:993399	1	993375	993399	4	25
1:1005391:1005398	1	1005391	1005398	3	8
1:1028847:1028906	1	1028847	1028906	6	60
1:1052910:1052943	1	1052910	1052943	4	34
1:1053010:1053039	1	1053010	1053039	4	30
1:1110825:1110852	1	1110825	1110852	3	28
1:1152394:1152419	1	1152394	1152419	4	26
1:1164537:1164564	1	1164537	1164564	3	28
1:1167974:1167979	1	1167974	1167979	3	6
1:1168034:1168045	1	1168034	1168045	4	12
1:1195704:1195755	1	1195704	1195755	4	52
1:1240293:1240328	1	1240293	1240328	3	36
1:1329689:1329749	1	1329689	1329749	5	61
1:1333656:1333667	1	1333656	1333667	3	12
1:1347982:1348008	1	1347982	1348008	4	27
1:1354111:1354134	1	1354111	1354134	3	24
1:1408327:1408349	1	1408327	1408349	3	23
1:1448472:1448516	1	1448472	1448516	5	45
1:1510278:1510286	1	1510278	1510286	4	9
1:1511323:1511331	1	1511323	1511331	3	9
1:1538847:1538870	1	1538847	1538870	3	24
1:1549666:1549685	1	1549666	1549685	3	20
1:1549762:1549818	1	1549762	1549818	4	57
1:1550118:1550124	1	1550118	1550124	3	7
1:1564355:1564425	1	1564355	1564425	3	71
1:1590443:1590447	1	1590443	1590447	3	5
1:1604209:1604273	1	1604209	1604273	3	65
1:1610648:1610697	1	1610648	1610697	8	50
1:1707625:1707668	1	1707625	1707668	3	44
1:1732611:1732663	1	1732611	1732663	3	53
1:1765091:1765110	1	1765091	1765110	3	20
1:1771827:1771926	1	1771827	1771926	5	100
1:1772519:1772564	1	1772519	1772564	3	46
1:1812649:1812669	1	1812649	1812669	3	21
1:1950036:1950044	1	1950036	1950044	3	9
1:2023067:2023088	1	2023067	2023088	3	22
1:2023157:2023190	1	2023157	2023190	3	34
1:2023254:2023311	1	2023254	2023311	6	58
1:2043791:2043806	1	2043791	2043806	4	16
1:2058437:2058466	1	2058437	2058466	3	30
1:2061490:2061533	1	2061490	2061533	3	44
1:2063783:2063799	1	2063783	2063799	3	17
1:2084517:2084522	1	2084517	2084522	3	6
1:2106302:2106341	1	2106302	2106341	3	40
1:2109999:2110045	1	2109999	2110045	3	47
1:2125307:2125337	1	2125307	2125337	3	31
1:2131124:2131146	1	2131124	2131146	3	23
1:2160924:2160931	1	2160924	2160931	3	8
1:2167244:2167267	1	2167244	2167267	3	24
1:2191639:2191683	1	2191639	2191683	4	45
1:2319205:2319506	1	2319205	2319506	7	302
1:2319545:2320045	1	2319545	2320045	26	501
1:2322245:2322250	1	2322245	2322250	3	6
1:2347015:2347037	1	2347015	2347037	3	23
1:2370883:2370917	1	2370883	2370917	4	35
1:2370985:2371023	1	2370985	2371023	4	39
1:2387329:2387346	1	2387329	2387346	4	18
1:2456846:2456885	1	2456846	2456885	3	40
1:2481267:2481311	1	2481267	2481311	4	45
1:2501839:2501876	1	2501839	2501876	5	38
1:2508521:2508558	1	2508521	2508558	4	38
1:2589477:2589510	1	2589477	2589510	4	34
1:2629463:2629485	1	2629463	2629485	3	23
1:2630504:2630521	1	2630504	2630521	3	18
1:2689755:2689771	1	2689755	2689771	3	17
1:2705719:2705733	1	2705719	2705733	3	15
1:2705891:2705907	1	2705891	2705907	4	17
1:2758013:2758033	1	2758013	2758033	3	21
1:2885238:2885247	1	2885238	2885247	3	10
1:2920594:2920618	1	2920594	2920618	4	25
1:2995563:2995584	1	2995563	2995584	3	22
1:2995633:2995654	1	2995633	2995654	4	22
1:3004260:3004272	1	3004260	3004272	3	13
1:3011125:3011146	1	3011125	3011146	3	22
1:3028790:3028804	1	3028790	3028804	3	15
1:3055001:3055010	1	3055001	3055010	3	10
1:3075872:3075884	1	3075872	3075884	3	13
1:3077790:3077803	1	3077790	3077803	3	14
1:3090506:3090524	1	3090506	3090524	3	19
1:3091156:3091173	1	3091156	3091173	3	18
1:3100452:3100471	1	3100452	3100471	3	20
1:3165391:3165410	1	3165391	3165410	3	20
1:3173628:3173642	1	3173628	3173642	3	15
1:3208854:3208882	1	3208854	3208882	5	29
1:3223547:3223607	1	3223547	3223607	4	61
1:3229736:3229755	1	3229736	3229755	3	20
1:3229814:3229835	1	3229814	3229835	4	22
1:3283399:3283428	1	3283399	3283428	3	30
1:3290160:3290212	1	3290160	3290212	3	53
1:3346783:3346835	1	3346783	3346835	3	53
1:3405438:3405450	1	3405438	3405450	3	13
1:3416269:3416291	1	3416269	3416291	3	23
1:3446174:3446193	1	3446174	3446193	3	20
1:3456825:3456835	1	3456825	3456835	3	11
1:3503863:3503908	1	3503863	3503908	3	46
1:3555294:3555306	1	3555294	3555306	3	13
1:3555535:3555568	1	3555535	3555568	3	34
1:3567916:3567922	1	3567916	3567922	3	7
1:3571899:3571960	1	3571899	3571960	4	62
1:3572330:3572479	1	3572330	3572479	6	150
1:3575137:3575149	1	3575137	3575149	4	13
1:3581440:3581752	1	3581440	3581752	10	313
1:3584026:3584042	1	3584026	3584042	3	17
1:3589831:3589862	1	3589831	3589862	3	32
1:3589953:3590210	1	3589953	3590210	12	258
1:3590233:3590323	1	3590233	3590323	3	91
1:3620638:3620674	1	3620638	3620674	4	37
1:3620693:3620792	1	3620693	3620792	7	100
1:3620824:3620890	1	3620824	3620890	5	67
1:3702170:3702188	1	3702170	3702188	3	19
1:3703939:3704108	1	3703939	3704108	7	170
1:3704194:3704257	1	3704194	3704257	3	64
1:3713580:3713598	1	3713580	3713598	3	19
1:3720588:3720609	1	3720588	3720609	3	22
1:3720715:3720753	1	3720715	3720753	4	39
1:3759631:3759643	1	3759631	3759643	3	13
1:3806871:3806949	1	3806871	3806949	4	79
1:3809520:3809544	1	3809520	3809544	4	25
1:3826912:3826966	1	3826912	3826966	4	55
1:4000551:4000581	1	4000551	4000581	3	31
1:4013859:4013908	1	4013859	4013908	3	50
1:4078835:4078853	1	4078835	4078853	3	19
1:4083874:4083883	1	4083874	4083883	3	10
1:4383080:4383099	1	4383080	4383099	3	20
1:4459694:4459712	1	4459694	4459712	3	19
1:4491038:4491064	1	4491038	4491064	3	27
1:4512095:4512110	1	4512095	4512110	3	16
1:4528556:4528579	1	4528556	4528579	3	24
1:4564872:4564905	1	4564872	4564905	3	34
1:4579342:4579367	1	4579342	4579367	3	26
1:4589762:4589783	1	4589762	4589783	4	22
1:4690718:4690731	1	4690718	4690731	3	14
1:4718516:4718532	1	4718516	4718532	3	17
1:4782486:4782516	1	4782486	4782516	3	31
1:4811367:4811378	1	4811367	4811378	3	12
1:4887242:4887277	1	4887242	4887277	4	36
1:5000508:5000530	1	5000508	5000530	3	23
1:5005275:5005304	1	5005275	5005304	3	30
1:5035182:5035192	1	5035182	5035192	3	11
1:5038927:5038938	1	5038927	5038938	3	12
1:5169968:5169996	1	5169968	5169996	3	29
1:5206664:5206682	1	5206664	5206682	3	19
1:5226759:5226791	1	5226759	5226791	3	33
1:5436465:5436523	1	5436465	5436523	3	59
1:5443903:5443935	1	5443903	5443935	3	33
1:5504688:5504718	1	5504688	5504718	3	31
1:5565055:5565073	1	5565055	5565073	3	19
1:5628357:5628395	1	5628357	5628395	3	39
1:5711754:5711818	1	5711754	5711818	5	65
1:5742799:5742823	1	5742799	5742823	3	25
1:5788089:5788124	1	5788089	5788124	3	36
1:5834881:5834975	1	5834881	5834975	3	95
1:6011036:6011342	1	6011036	6011342	16	307
1:6035793:6035840	1	6035793	6035840	3	48
1:6054380:6054391	1	6054380	6054391	3	12
1:6054526:6054545	1	6054526	6054545	3	20
1:6149517:6149539	1	6149517	6149539	3	23
1:6163763:6163785	1	6163763	6163785	3	23
1:6205952:6205963	1	6205952	6205963	3	12
1:6264840:6264845	1	6264840	6264845	3	6
1:6267069:6267083	1	6267069	6267083	3	15
1:6294987:6295024	1	6294987	6295024	4	38
1:6296525:6296559	1	6296525	6296559	4	35
1:6350608:6350913	1	6350608	6350913	7	306
1:6363596:6363618	1	6363596	6363618	3	23
1:6423257:6423391	1	6423257	6423391	9	135
1:6480553:6480564	1	6480553	6480564	3	12
1:6505267:6505361	1	6505267	6505361	8	95
1:6514711:6514731	1	6514711	6514731	6	21
1:6514742:6514749	1	6514742	6514749	3	8
1:6514752:6514766	1	6514752	6514766	3	15
1:6515003:6515012	1	6515003	6515012	3	10
1:6515036:6515056	1	6515036	6515056	6	21
1:6515079:6515096	1	6515079	6515096	3	18
1:6515529:6515554	1	6515529	6515554	3	26
1:6640747:6640762	1	6640747	6640762	3	16
1:6642290:6642300	1	6642290	6642300	3	11
1:6686663:6686776	1	6686663	6686776	6	114
1:6686854:6687052	1	6686854	6687052	7	199
1:6749013:6749042	1	6749013	6749042	3	30
1:6828775:6828781	1	6828775	6828781	3	7
1:6838083:6838198	1	6838083	6838198	3	116
1:6921117:6921307	1	6921117	6921307	8	191
1:6990996:6991001	1	6990996	6991001	3	6
1:6995203:6995218	1	6995203	6995218	3	16
1:7018426:7018443	1	7018426	7018443	3	18
1:7046017:7046059	1	7046017	7046059	4	43
1:7067522:7067540	1	7067522	7067540	3	19
1:7123434:7123453	1	7123434	7123453	3	20
1:7130045:7130079	1	7130045	7130079	5	35
1:7165539:7165559	1	7165539	7165559	3	21
1:7165949:7165962	1	7165949	7165962	3	14
1:7166713:7166723	1	7166713	7166723	3	11
1:7177273:7177298	1	7177273	7177298	3	26
1:7188217:7188278	1	7188217	7188278	4	62
1:7240233:7240253	1	7240233	7240253	3	21
1:7298977:7298993	1	7298977	7298993	3	17
1:7307960:7307984	1	7307960	7307984	3	25
1:7318905:7318915	1	7318905	7318915	3	11
1:7342266:7342311	1	7342266	7342311	3	46
1:7378996:7379026	1	7378996	7379026	3	31
1:7439565:7439598	1	7439565	7439598	4	34
1:7464271:7464282	1	7464271	7464282	3	12
1:7466475:7466535	1	7466475	7466535	3	61
1:7467082:7467092	1	7467082	7467092	3	11
1:7531170:7531195	1	7531170	7531195	3	26
1:7549893:7549944	1	7549893	7549944	4	52
1:7634596:7634616	1	7634596	7634616	3	21
1:7734636:7734667	1	7734636	7734667	3	32
1:7812577:7812586	1	7812577	7812586	3	10
1:7842342:7842369	1	7842342	7842369	4	28
1:7870598:7870616	1	7870598	7870616	3	19
1:7954812:7954848	1	7954812	7954848	3	37
1:7977507:7977526	1	7977507	7977526	3	20
1:8009452:8009527	1	8009452	8009527	5	76
1:8021752:8021756	1	8021752	8021756	3	5
1:8053968:8054103	1	8053968	8054103	8	136
1:8054674:8054863	1	8054674	8054863	3	190
1:8104335:8104365	1	8104335	8104365	3	31
1:8112437:8112452	1	8112437	8112452	4	16
1:8157389:8157436	1	8157389	8157436	3	48
1:8158130:8158221	1	8158130	8158221	4	92
1:8164266:8164312	1	8164266	8164312	3	47
1:8352139:8352187	1	8352139	8352187	3	49
1:8407891:8407919	1	8407891	8407919	3	29
1:8426667:8426675	1	8426667	8426675	3	9
1:8458852:8458929	1	8458852	8458929	3	78
1:8479489:8479539	1	8479489	8479539	3	51
1:8506253:8506393	1	8506253	8506393	4	141
1:8521570:8521695	1	8521570	8521695	3	126
1:8537246:8537324	1	8537246	8537324	4	79
1:8554508:8554524	1	8554508	8554524	3	17
1:8554646:8554753	1	8554646	8554753	8	108
1:8605176:8605351	1	8605176	8605351	3	176
1:8608576:8608616	1	8608576	8608616	3	41
1:8713025:8713152	1	8713025	8713152	3	128
1:8748119:8748234	1	8748119	8748234	4	116
1:8761737:8761764	1	8761737	8761764	4	28
1:8762351:8762611	1	8762351	8762611	7	261
1:8763502:8763508	1	8763502	8763508	3	7
1:8787324:8787360	1	8787324	8787360	3	37
1:8927176:8927225	1	8927176	8927225	3	50
1:8927250:8927292	1	8927250	8927292	3	43
1:8937442:8937448	1	8937442	8937448	3	7
1:8939736:8939808	1	8939736	8939808	3	73
1:8940448:8940471	1	8940448	8940471	3	24
1:8959000:8959100	1	8959000	8959100	5	101
1:8959762:8959866	1	8959762	8959866	4	105
1:9031247:9031271	1	9031247	9031271	3	25
1:9068177:9068208	1	9068177	9068208	3	32
1:9068433:9068478	1	9068433	9068478	4	46
1:9097812:9097839	1	9097812	9097839	4	28
1:9172217:9172239	1	9172217	9172239	3	23
1:9188749:9188758	1	9188749	9188758	5	10
1:9190836:9190842	1	9190836	9190842	3	7
1:9223363:9223370	1	9223363	9223370	3	8
1:9223855:9223942	1	9223855	9223942	4	88
1:9256324:9256341	1	9256324	9256341	3	18
1:9327158:9327206	1	9327158	9327206	4	49
1:9365624:9365694	1	9365624	9365694	4	71
1:9423173:9423187	1	9423173	9423187	3	15
1:9507437:9507472	1	9507437	9507472	3	36
1:9511299:9511321	1	9511299	9511321	3	23
1:9618058:9618127	1	9618058	9618127	3	70
1:9619879:9620138	1	9619879	9620138	6	260
1:9620547:9620576	1	9620547	9620576	4	30
1:9662110:9662139	1	9662110	9662139	3	30
1:9716019:9716050	1	9716019	9716050	4	32
1:9748905:9748967	1	9748905	9748967	5	63
1:9749296:9749307	1	9749296	9749307	5	12
1:9779294:9779444	1	9779294	9779444	7	151
1:9788702:9788769	1	9788702	9788769	9	68
1:9792804:9792877	1	9792804	9792877	6	74
1:9802822:9802834	1	9802822	9802834	3	13
1:9842781:9842937	1	9842781	9842937	7	157
1:9887730:9887984	1	9887730	9887984	16	255
1:9910909:9910942	1	9910909	9910942	3	34
1:9925386:9925474	1	9925386	9925474	5	89
1:9964074:9964158	1	9964074	9964158	3	85
1:9966381:9966413	1	9966381	9966413	3	33
1:10002424:10002441	1	10002424	10002441	3	18
1:10020938:10020963	1	10020938	10020963	3	26
1:10079056:10079083	1	10079056	10079083	3	28
1:10229294:10229405	1	10229294	10229405	4	112
1:10230011:10230029	1	10230011	10230029	3	19
1:10233718:10233946	1	10233718	10233946	10	229
1:10269208:10269254	1	10269208	10269254	3	47
1:10458250:10458270	1	10458250	10458270	4	21
1:10485719:10485775	1	10485719	10485775	5	57
1:10493940:10494013	1	10493940	10494013	4	74
1:10504876:10505011	1	10504876	10505011	4	136
1:10531881:10531905	1	10531881	10531905	5	25
1:10533690:10533753	1	10533690	10533753	3	64
1:10556190:10556236	1	10556190	10556236	4	47
1:10590459:10590472	1	10590459	10590472	3	14
1:10590481:10590497	1	10590481	10590497	4	17
1:10613405:10613500	1	10613405	10613500	5	96
1:10616085:10616110	1	10616085	10616110	4	26
1:10616144:10616177	1	10616144	10616177	3	34
1:10616415:10616707	1	10616415	10616707	6	293
1:10675600:10675623	1	10675600	10675623	3	24
1:10869253:10869271	1	10869253	10869271	3	19
1:10968154:10968172	1	10968154	10968172	3	19
1:11028550:11028586	1	11028550	11028586	3	37
1:11028739:11028771	1	11028739	11028771	3	33
1:11028817:11028885	1	11028817	11028885	3	69
1:11029495:11029621	1	11029495	11029621	3	127
1:11071933:11072047	1	11071933	11072047	14	115
1:11073163:11073167	1	11073163	11073167	3	5
1:11312652:11312718	1	11312652	11312718	3	67
1:11334378:11334394	1	11334378	11334394	3	17
1:11334575:11334600	1	11334575	11334600	3	26
1:11384248:11384294	1	11384248	11384294	3	47
1:11412968:11412974	1	11412968	11412974	3	7
1:11518437:11518461	1	11518437	11518461	3	25
1:11561759:11561768	1	11561759	11561768	3	10
1:11561810:11561829	1	11561810	11561829	5	20
1:11561891:11561895	1	11561891	11561895	3	5
1:11561898:11561903	1	11561898	11561903	3	6
1:11576188:11576197	1	11576188	11576197	3	10
1:11600868:11600907	1	11600868	11600907	3	40
1:11752468:11752483	1	11752468	11752483	3	16
1:11791672:11791723	1	11791672	11791723	4	52
1:11986842:11986848	1	11986842	11986848	4	7
1:11987839:11987847	1	11987839	11987847	3	9
1:12061772:12061836	1	12061772	12061836	3	65
1:12064891:12065283	1	12064891	12065283	14	393
1:12065913:12066248	1	12065913	12066248	6	336
1:12066363:12066416	1	12066363	12066416	4	54
1:12105824:12105912	1	12105824	12105912	5	89
1:12116422:12116582	1	12116422	12116582	9	161
1:12123993:12124002	1	12123993	12124002	3	10
1:12126689:12127062	1	12126689	12127062	11	374
1:12127618:12127677	1	12127618	12127677	3	60
1:12129582:12129673	1	12129582	12129673	4	92
1:12131388:12131403	1	12131388	12131403	3	16
1:12138120:12138223	1	12138120	12138223	3	104
1:12138725:12138800	1	12138725	12138800	3	76
1:12203721:12203751	1	12203721	12203751	3	31
1:12219035:12219055	1	12219035	12219055	3	21
1:12219321:12219358	1	12219321	12219358	4	38
1:12239151:12239199	1	12239151	12239199	3	49
1:12239344:12239356	1	12239344	12239356	3	13
1:12257847:12257908	1	12257847	12257908	4	62
1:12258483:12258509	1	12258483	12258509	3	27
1:12262197:12262218	1	12262197	12262218	3	22
1:12268946:12268959	1	12268946	12268959	3	14
1:12289703:12289715	1	12289703	12289715	3	13
1:12513558:12513585	1	12513558	12513585	3	28
1:12529672:12529691	1	12529672	12529691	3	20
1:12538386:12538413	1	12538386	12538413	3	28
1:12538487:12538541	1	12538487	12538541	4	55
1:12579058:12579086	1	12579058	12579086	3	29
1:12615653:12615676	1	12615653	12615676	3	24
1:12675959:12675992	1	12675959	12675992	4	34
1:12694367:12694399	1	12694367	12694399	3	33
1:12843531:12843551	1	12843531	12843551	3	21
1:13776802:13776821	1	13776802	13776821	3	20
1:13805873:13805917	1	13805873	13805917	3	45
1:13820446:13820469	1	13820446	13820469	3	24
1:13870605:13870631	1	13870605	13870631	4	27
1:13904330:13904376	1	13904330	13904376	4	47
1:14014046:14014105	1	14014046	14014105	3	60
1:14027374:14027378	1	14027374	14027378	3	5
1:14035275:14035358	1	14035275	14035358	3	84
1:14039297:14039309	1	14039297	14039309	3	13
1:14078170:14078292	1	14078170	14078292	4	123
1:14108709:14108899	1	14108709	14108899	8	191
1:14121730:14121846	1	14121730	14121846	3	117
1:14124014:14124079	1	14124014	14124079	3	66
1:14212198:14212216	1	14212198	14212216	3	19
1:14238720:14238779	1	14238720	14238779	4	60
1:14248347:14248372	1	14248347	14248372	3	26
1:14263768:14263781	1	14263768	14263781	3	14
1:14550216:14550233	1	14550216	14550233	3	18
1:14581959:14582011	1	14581959	14582011	3	53
1:14636984:14637005	1	14636984	14637005	3	22
1:14647800:14647815	1	14647800	14647815	4	16
1:14726256:14726265	1	14726256	14726265	3	10
1:14836032:14836050	1	14836032	14836050	3	19
1:14848146:14848169	1	14848146	14848169	3	24
1:14853768:14853784	1	14853768	14853784	3	17
1:14875340:14875595	1	14875340	14875595	3	256
1:15005000:15005029	1	15005000	15005029	3	30
1:15066724:15066753	1	15066724	15066753	3	30
1:15072380:15072414	1	15072380	15072414	3	35
1:15163431:15163457	1	15163431	15163457	3	27
1:15217575:15217591	1	15217575	15217591	3	17
1:15247790:15247834	1	15247790	15247834	4	45
1:15343519:15343541	1	15343519	15343541	3	23
1:15504388:15504416	1	15504388	15504416	5	29
1:15508309:15508340	1	15508309	15508340	3	32
1:15564528:15564542	1	15564528	15564542	3	15
1:15584833:15584850	1	15584833	15584850	3	18
1:15682724:15682845	1	15682724	15682845	3	122
1:15717374:15717397	1	15717374	15717397	3	24
1:15742232:15742275	1	15742232	15742275	3	44
1:15773099:15773108	1	15773099	15773108	3	10
1:15945756:15945772	1	15945756	15945772	5	17
1:16128811:16128841	1	16128811	16128841	3	31
1:16139886:16139919	1	16139886	16139919	3	34
1:16139950:16139972	1	16139950	16139972	3	23
1:16157376:16157390	1	16157376	16157390	3	15
1:16163479:16163533	1	16163479	16163533	5	55
1:16164333:16164344	1	16164333	16164344	3	12
1:16243482:16243595	1	16243482	16243595	6	114
1:16266744:16266759	1	16266744	16266759	3	16
1:16266772:16266792	1	16266772	16266792	3	21
1:16275011:16275074	1	16275011	16275074	5	64
1:16275518:16275553	1	16275518	16275553	3	36
1:16275779:16275839	1	16275779	16275839	4	61
1:16275993:16276078	1	16275993	16276078	3	86
1:16276430:16276458	1	16276430	16276458	3	29
1:16286568:16286619	1	16286568	16286619	4	52
1:16288941:16288962	1	16288941	16288962	3	22
1:16453169:16453201	1	16453169	16453201	3	33
1:16475242:16475258	1	16475242	16475258	3	17
1:16489981:16490046	1	16489981	16490046	3	66
1:16554180:16554192	1	16554180	16554192	4	13
1:16564606:16564651	1	16564606	16564651	3	46
1:16777397:16777757	1	16777397	16777757	4	361
1:16778668:16778840	1	16778668	16778840	3	173
1:16839988:16840043	1	16839988	16840043	5	56
1:16840080:16840110	1	16840080	16840110	4	31
1:16842278:16842316	1	16842278	16842316	4	39
1:16847123:16847142	1	16847123	16847142	5	20
1:16847357:16847373	1	16847357	16847373	3	17
1:16860938:16861060	1	16860938	16861060	9	123
1:16861398:16861484	1	16861398	16861484	9	87
1:16861538:16861570	1	16861538	16861570	3	33
1:16861589:16861628	1	16861589	16861628	6	40
1:16861662:16861728	1	16861662	16861728	6	67
1:16861801:16861806	1	16861801	16861806	3	6
1:16862001:16862020	1	16862001	16862020	4	20
1:16862102:16862192	1	16862102	16862192	11	91
1:16862260:16862283	1	16862260	16862283	3	24
1:16862396:16862437	1	16862396	16862437	5	42
1:16870912:16871033	1	16870912	16871033	6	122
1:16871284:16871298	1	16871284	16871298	3	15
1:16872476:16872519	1	16872476	16872519	3	44
1:16888239:16888290	1	16888239	16888290	3	52
1:16893231:16893700	1	16893231	16893700	3	470
1:16917730:16917790	1	16917730	16917790	4	61
1:16971402:16971407	1	16971402	16971407	3	6
1:16971618:16971625	1	16971618	16971625	3	8
1:16973715:16973831	1	16973715	16973831	17	117
1:16974075:16974085	1	16974075	16974085	3	11
1:16974389:16974399	1	16974389	16974399	3	11
1:16974627:16974641	1	16974627	16974641	4	15
1:17003184:17003247	1	17003184	17003247	3	64
1:17012256:17012329	1	17012256	17012329	3	74
1:17012553:17012562	1	17012553	17012562	3	10
1:17012568:17012604	1	17012568	17012604	7	37
1:17012633:17012645	1	17012633	17012645	4	13
1:17012676:17012708	1	17012676	17012708	5	33
1:17012716:17012827	1	17012716	17012827	6	112
1:17018707:17018730	1	17018707	17018730	3	24
1:17018762:17018861	1	17018762	17018861	7	100
1:17019172:17019183	1	17019172	17019183	3	12
1:17019531:17019553	1	17019531	17019553	3	23
1:17019774:17019783	1	17019774	17019783	4	10
1:17019953:17019966	1	17019953	17019966	3	14
1:17019976:17019981	1	17019976	17019981	3	6
1:17020019:17020043	1	17020019	17020043	4	25
1:17020067:17020071	1	17020067	17020071	3	5
1:17020303:17020308	1	17020303	17020308	3	6
1:17020316:17020326	1	17020316	17020326	3	11
1:17020632:17020640	1	17020632	17020640	3	9
1:17020691:17020710	1	17020691	17020710	3	20
1:17022987:17023037	1	17022987	17023037	6	51
1:17023045:17023130	1	17023045	17023130	9	86
1:17023143:17023248	1	17023143	17023248	8	106
1:17026238:17026249	1	17026238	17026249	3	12
1:17026258:17026267	1	17026258	17026267	3	10
1:17026296:17026302	1	17026296	17026302	3	7
1:17026311:17026318	1	17026311	17026318	3	8
1:17026329:17026349	1	17026329	17026349	5	21
1:17026359:17026379	1	17026359	17026379	5	21
1:17026383:17026398	1	17026383	17026398	4	16
1:17026494:17026503	1	17026494	17026503	3	10
1:17026544:17026563	1	17026544	17026563	3	20
1:17026607:17026623	1	17026607	17026623	5	17
1:17026871:17026882	1	17026871	17026882	3	12
1:17027530:17027540	1	17027530	17027540	3	11
1:17046205:17046213	1	17046205	17046213	3	9
1:17053895:17054285	1	17053895	17054285	14	391
1:17054978:17054991	1	17054978	17054991	4	14
1:17055272:17055441	1	17055272	17055441	8	170
1:17085626:17085633	1	17085626	17085633	3	8
1:17099251:17099291	1	17099251	17099291	3	41
1:17188330:17188355	1	17188330	17188355	3	26
1:17189622:17189636	1	17189622	17189636	3	15
1:17198593:17198645	1	17198593	17198645	5	53
1:17198730:17198812	1	17198730	17198812	10	83
1:17199119:17199173	1	17199119	17199173	7	55
1:17199194:17199260	1	17199194	17199260	6	67
1:17199438:17199504	1	17199438	17199504	7	67
1:17199524:17199614	1	17199524	17199614	10	91
1:17199660:17199672	1	17199660	17199672	3	13
1:17199803:17199838	1	17199803	17199838	5	36
1:17199981:17200048	1	17199981	17200048	8	68
1:17200885:17200938	1	17200885	17200938	4	54
1:17201636:17201648	1	17201636	17201648	3	13
1:17201800:17201811	1	17201800	17201811	3	12
1:17201823:17201845	1	17201823	17201845	3	23
1:17201974:17201987	1	17201974	17201987	4	14
1:17220935:17220963	1	17220935	17220963	3	29
1:17272068:17272091	1	17272068	17272091	4	24
1:17274886:17274916	1	17274886	17274916	5	31
1:17302506:17302522	1	17302506	17302522	3	17
1:17386938:17386946	1	17386938	17386946	3	9
1:17411113:17411164	1	17411113	17411164	4	52
1:17462868:17462882	1	17462868	17462882	4	15
1:17468513:17468596	1	17468513	17468596	4	84
1:17600926:17600954	1	17600926	17600954	3	29
1:17675536:17675566	1	17675536	17675566	3	31
1:17704424:17704443	1	17704424	17704443	3	20
1:17716349:17716368	1	17716349	17716368	3	20
1:17745829:17745866	1	17745829	17745866	3	38
1:17760346:17760364	1	17760346	17760364	3	19
1:17779135:17779198	1	17779135	17779198	5	64
1:17788459:17788469	1	17788459	17788469	3	11
1:17872946:17872972	1	17872946	17872972	3	27
1:17877594:17877613	1	17877594	17877613	3	20
1:17896280:17896292	1	17896280	17896292	4	13
1:17902069:17902093	1	17902069	17902093	4	25
1:17932181:17932201	1	17932181	17932201	3	21
1:17973633:17973653	1	17973633	17973653	4	21
1:18097838:18097876	1	18097838	18097876	3	39
1:18110158:18110165	1	18110158	18110165	3	8
1:18256413:18256437	1	18256413	18256437	3	25
1:18277388:18277442	1	18277388	18277442	5	55
1:18346311:18346347	1	18346311	18346347	3	37
1:18364124:18364134	1	18364124	18364134	3	11
1:18391262:18391351	1	18391262	18391351	5	90
1:18404349:18404395	1	18404349	18404395	3	47
1:18487120:18487151	1	18487120	18487151	4	32
1:18488237:18488244	1	18488237	18488244	3	8
1:18493054:18493064	1	18493054	18493064	3	11
1:18586940:18586957	1	18586940	18586957	3	18
1:18603045:18603063	1	18603045	18603063	3	19
1:18712635:18712659	1	18712635	18712659	4	25
1:18714041:18714049	1	18714041	18714049	3	9
1:18802497:18802525	1	18802497	18802525	3	29
1:18820105:18820117	1	18820105	18820117	3	13
1:18857601:18857618	1	18857601	18857618	3	18
1:18958210:18958223	1	18958210	18958223	4	14
1:18958950:18958956	1	18958950	18958956	3	7
1:18961000:18961017	1	18961000	18961017	3	18
1:18970144:18970169	1	18970144	18970169	3	26
1:18999587:18999603	1	18999587	18999603	3	17
1:19048219:19048254	1	19048219	19048254	3	36
1:19110758:19110768	1	19110758	19110768	3	11
1:19110919:19110924	1	19110919	19110924	3	6
1:19121800:19121818	1	19121800	19121818	3	19
1:19129674:19129719	1	19129674	19129719	3	46
1:19276137:19276159	1	19276137	19276159	3	23
1:19284317:19284336	1	19284317	19284336	3	20
1:19337548:19337568	1	19337548	19337568	4	21
1:19340736:19340837	1	19340736	19340837	5	102
1:19340917:19340981	1	19340917	19340981	3	65
1:19372157:19372178	1	19372157	19372178	3	22
1:19554457:19554489	1	19554457	19554489	3	33
1:19579147:19579181	1	19579147	19579181	3	35
1:19600668:19600675	1	19600668	19600675	3	8
1:19600682:19600740	1	19600682	19600740	9	59
1:19615089:19615119	1	19615089	19615119	7	31
1:19615240:19615244	1	19615240	19615244	3	5
1:19615268:19615370	1	19615268	19615370	11	103
1:19615421:19615453	1	19615421	19615453	5	33
1:19639469:19639498	1	19639469	19639498	4	30
1:19696931:19696958	1	19696931	19696958	3	28
1:19724647:19724699	1	19724647	19724699	3	53
1:19759444:19759572	1	19759444	19759572	5	129
1:19766247:19766263	1	19766247	19766263	3	17
1:19812797:19812809	1	19812797	19812809	3	13
1:19868054:19868073	1	19868054	19868073	3	20
1:19972383:19972398	1	19972383	19972398	3	16
1:19973092:19973101	1	19973092	19973101	3	10
1:19992530:19992534	1	19992530	19992534	3	5
1:20091505:20091524	1	20091505	20091524	3	20
1:20117229:20117265	1	20117229	20117265	4	37
1:20204050:20204063	1	20204050	20204063	3	14
1:20274948:20274954	1	20274948	20274954	3	7
1:20492184:20492198	1	20492184	20492198	3	15
1:20557972:20557995	1	20557972	20557995	3	24
1:20612105:20612133	1	20612105	20612133	3	29
1:20649485:20649496	1	20649485	20649496	3	12
1:20661164:20661196	1	20661164	20661196	3	33
1:20706787:20706799	1	20706787	20706799	3	13
1:20714238:20714258	1	20714238	20714258	3	21
1:20862658:20862678	1	20862658	20862678	3	21
1:20943251:20943265	1	20943251	20943265	3	15
1:20944888:20944922	1	20944888	20944922	3	35
1:21009183:21009211	1	21009183	21009211	3	29
1:21009232:21009303	1	21009232	21009303	6	72
1:21009516:21009527	1	21009516	21009527	3	12
1:21046148:21046193	1	21046148	21046193	4	46
1:21200851:21200952	1	21200851	21200952	4	102
1:21378633:21378695	1	21378633	21378695	3	63
1:21581356:21581383	1	21581356	21581383	3	28
1:21652298:21652318	1	21652298	21652318	3	21
1:21652391:21652411	1	21652391	21652411	3	21
1:21662909:21663016	1	21662909	21663016	5	108
1:21663045:21663118	1	21663045	21663118	8	74
1:21663697:21663731	1	21663697	21663731	4	35
1:21711856:21711898	1	21711856	21711898	3	43
1:21763975:21763994	1	21763975	21763994	4	20
1:21767375:21767406	1	21767375	21767406	3	32
1:21831985:21832016	1	21831985	21832016	3	32
1:21847230:21847270	1	21847230	21847270	4	41
1:21847738:21847746	1	21847738	21847746	3	9
1:21864824:21864837	1	21864824	21864837	3	14
1:21977926:21977942	1	21977926	21977942	3	17
1:22118175:22118197	1	22118175	22118197	3	23
1:22140852:22140857	1	22140852	22140857	3	6
1:22283825:22283843	1	22283825	22283843	3	19
1:22283942:22284000	1	22283942	22284000	4	59
1:22351138:22351192	1	22351138	22351192	6	55
1:22378822:22378866	1	22378822	22378866	4	45
1:22444955:22444975	1	22444955	22444975	3	21
1:22446593:22446661	1	22446593	22446661	6	69
1:22755767:22755833	1	22755767	22755833	6	67
1:22779258:22779268	1	22779258	22779268	3	11
1:22877728:22877775	1	22877728	22877775	4	48
1:22902423:22902445	1	22902423	22902445	3	23
1:22913693:22913705	1	22913693	22913705	3	13
1:22920806:22920823	1	22920806	22920823	4	18
1:22941444:22941450	1	22941444	22941450	3	7
1:23038631:23038738	1	23038631	23038738	5	108
1:23066327:23066408	1	23066327	23066408	7	82
1:23066551:23066575	1	23066551	23066575	3	25
1:23087354:23087379	1	23087354	23087379	3	26
1:23186453:23186475	1	23186453	23186475	3	23
1:23279683:23279691	1	23279683	23279691	4	9
1:23279791:23279801	1	23279791	23279801	3	11
1:23280133:23280142	1	23280133	23280142	3	10
1:23337366:23337409	1	23337366	23337409	4	44
1:23357540:23357581	1	23357540	23357581	3	42
1:23359339:23359546	1	23359339	23359546	9	208
1:23496275:23496296	1	23496275	23496296	3	22
1:23811463:23811477	1	23811463	23811477	3	15
1:23881939:23881960	1	23881939	23881960	3	22
1:23921922:23921954	1	23921922	23921954	4	33
1:23926324:23926334	1	23926324	23926334	3	11
1:23974778:23974824	1	23974778	23974824	5	47
1:23974841:23974916	1	23974841	23974916	7	76
1:23975022:23975054	1	23975022	23975054	4	33
1:23975386:23975414	1	23975386	23975414	3	29
1:24019138:24019195	1	24019138	24019195	4	58
1:24053884:24054644	1	24053884	24054644	9	761
1:24070514:24070522	1	24070514	24070522	3	9
1:24139245:24139267	1	24139245	24139267	3	23
1:24152579:24152611	1	24152579	24152611	4	33
1:24192020:24192100	1	24192020	24192100	5	81
1:24195138:24195152	1	24195138	24195152	3	15
1:24195269:24195347	1	24195269	24195347	7	79
1:24223773:24224057	1	24223773	24224057	8	285
1:24224196:24224245	1	24224196	24224245	3	50
1:24232748:24232762	1	24232748	24232762	3	15
1:24236208:24236260	1	24236208	24236260	5	53
1:24238972:24238980	1	24238972	24238980	3	9
1:24239090:24239258	1	24239090	24239258	3	169
1:24477838:24477849	1	24477838	24477849	3	12
1:24487077:24487124	1	24487077	24487124	3	48
1:24503700:24503771	1	24503700	24503771	5	72
1:24514553:24514559	1	24514553	24514559	3	7
1:24604384:24604396	1	24604384	24604396	3	13
1:24713078:24713091	1	24713078	24713091	3	14
1:24743023:24743038	1	24743023	24743038	3	16
1:24825338:24825358	1	24825338	24825358	3	21
1:24861831:24861840	1	24861831	24861840	3	10
1:24866768:24866814	1	24866768	24866814	3	47
1:24867048:24867116	1	24867048	24867116	4	69
1:24875863:24875897	1	24875863	24875897	3	35
1:24968556:24968562	1	24968556	24968562	3	7
1:25023631:25023671	1	25023631	25023671	3	41
1:25049080:25049176	1	25049080	25049176	5	97
1:25057227:25057287	1	25057227	25057287	6	61
1:25059619:25059628	1	25059619	25059628	3	10
1:25174389:25174395	1	25174389	25174395	3	7
1:25183458:25183466	1	25183458	25183466	3	9
1:25197268:25197276	1	25197268	25197276	3	9
1:25246899:25246922	1	25246899	25246922	4	24
1:25248925:25248961	1	25248925	25248961	3	37
1:25253481:25253551	1	25253481	25253551	4	71
1:25258613:25258633	1	25258613	25258633	3	21
1:25262044:25262448	1	25262044	25262448	9	405
1:25273547:25273593	1	25273547	25273593	4	47
1:25275825:25276008	1	25275825	25276008	5	184
1:25278191:25278229	1	25278191	25278229	3	39
1:25280032:25280054	1	25280032	25280054	4	23
1:25284830:25284962	1	25284830	25284962	3	133
1:25287974:25288049	1	25287974	25288049	3	76
1:25288437:25288470	1	25288437	25288470	3	34
1:25291018:25291067	1	25291018	25291067	5	50
1:25353555:25353590	1	25353555	25353590	3	36
1:25358988:25358994	1	25358988	25358994	3	7
1:25525561:25525583	1	25525561	25525583	4	23
1:25935047:25935089	1	25935047	25935089	3	43
1:26057628:26057661	1	26057628	26057661	3	34
1:26105158:26105173	1	26105158	26105173	3	16
1:26109410:26109513	1	26109410	26109513	4	104
1:26122463:26122487	1	26122463	26122487	3	25
1:26125406:26125420	1	26125406	26125420	3	15
1:26185188:26185227	1	26185188	26185227	3	40
1:26488053:26488085	1	26488053	26488085	3	33
1:26496536:26496544	1	26496536	26496544	3	9
1:26527909:26527991	1	26527909	26527991	9	83
1:26641092:26641177	1	26641092	26641177	3	86
1:26645665:26645681	1	26645665	26645681	5	17
1:26672622:26672641	1	26672622	26672641	3	20
1:26687406:26687415	1	26687406	26687415	3	10
1:26735255:26735269	1	26735255	26735269	3	15
1:26737583:26737589	1	26737583	26737589	3	7
1:26758306:26758326	1	26758306	26758326	3	21
1:26797576:26797585	1	26797576	26797585	4	10
1:26890970:26891050	1	26890970	26891050	7	81
1:26948358:26948386	1	26948358	26948386	3	29
1:26959762:26959863	1	26959762	26959863	6	102
1:26959896:26960084	1	26959896	26960084	10	189
1:27021875:27021881	1	27021875	27021881	3	7
1:27050326:27050356	1	27050326	27050356	3	31
1:27131704:27131732	1	27131704	27131732	4	29
1:27191725:27191732	1	27191725	27191732	4	8
1:27227356:27227383	1	27227356	27227383	3	28
1:27248430:27248434	1	27248430	27248434	3	5
1:27330112:27330215	1	27330112	27330215	3	104
1:27432067:27432201	1	27432067	27432201	4	135
1:27460543:27460549	1	27460543	27460549	3	7
1:27569249:27569292	1	27569249	27569292	3	44
1:27667249:27667265	1	27667249	27667265	3	17
1:27683139:27683155	1	27683139	27683155	3	17
1:27683897:27683927	1	27683897	27683927	3	31
1:27695731:27695752	1	27695731	27695752	3	22
1:27744942:27744993	1	27744942	27744993	3	52
1:27746040:27746102	1	27746040	27746102	5	63
1:27746183:27746223	1	27746183	27746223	3	41
1:27755288:27755350	1	27755288	27755350	5	63
1:27755357:27755395	1	27755357	27755395	4	39
1:27756481:27756570	1	27756481	27756570	3	90
1:27775666:27775706	1	27775666	27775706	3	41
1:27779289:27779454	1	27779289	27779454	3	166
1:27791384:27791400	1	27791384	27791400	4	17
1:27807296:27807335	1	27807296	27807335	3	40
1:27817404:27817410	1	27817404	27817410	3	7
1:27936499:27936545	1	27936499	27936545	4	47
1:27952169:27952424	1	27952169	27952424	12	256
1:27956708:27956859	1	27956708	27956859	11	152
1:27986074:27986103	1	27986074	27986103	3	30
1:28099108:28099154	1	28099108	28099154	3	47
1:28210424:28210495	1	28210424	28210495	4	72
1:28213110:28213223	1	28213110	28213223	3	114
1:28216573:28216718	1	28216573	28216718	4	146
1:28217370:28217446	1	28217370	28217446	3	77
1:28217514:28217520	1	28217514	28217520	3	7
1:28260982:28260994	1	28260982	28260994	3	13
1:28286044:28286102	1	28286044	28286102	5	59
1:28347482:28347713	1	28347482	28347713	3	232
1:28391930:28391972	1	28391930	28391972	3	43
1:28392014:28392023	1	28392014	28392023	3	10
1:28406081:28406121	1	28406081	28406121	3	41
1:28409438:28409770	1	28409438	28409770	3	333
1:28409814:28410025	1	28409814	28410025	4	212
1:28411679:28411914	1	28411679	28411914	4	236
1:28416364:28416692	1	28416364	28416692	8	329
1:28501156:28501468	1	28501156	28501468	6	313
1:28501581:28501825	1	28501581	28501825	5	245
1:28507983:28507995	1	28507983	28507995	3	13
1:28523607:28523684	1	28523607	28523684	3	78
1:28562130:28562142	1	28562130	28562142	3	13
1:28572071:28572087	1	28572071	28572087	4	17
1:28573423:28573499	1	28573423	28573499	5	77
1:28573762:28573817	1	28573762	28573817	5	56
1:28573867:28574021	1	28573867	28574021	13	155
1:28585612:28585623	1	28585612	28585623	3	12
1:28694697:28694767	1	28694697	28694767	3	71
1:28831594:28831602	1	28831594	28831602	3	9
1:28831981:28831986	1	28831981	28831986	3	6
1:28839748:28839949	1	28839748	28839949	4	202
1:28913519:28913639	1	28913519	28913639	3	121
1:28974302:28974372	1	28974302	28974372	3	71
1:28975779:28975790	1	28975779	28975790	3	12
1:29102210:29102238	1	29102210	29102238	4	29
1:29213093:29213106	1	29213093	29213106	3	14
1:29213226:29213250	1	29213226	29213250	4	25
1:29288855:29288871	1	29288855	29288871	3	17
1:29461376:29461405	1	29461376	29461405	3	30
1:29476839:29476879	1	29476839	29476879	3	41
1:29536951:29537010	1	29536951	29537010	3	60
1:29563239:29563246	1	29563239	29563246	3	8
1:29563322:29563331	1	29563322	29563331	3	10
1:29563727:29563735	1	29563727	29563735	3	9
1:29564782:29564788	1	29564782	29564788	3	7
1:29596122:29596131	1	29596122	29596131	3	10
1:29643775:29643804	1	29643775	29643804	3	30
1:29814698:29814725	1	29814698	29814725	3	28
1:29854226:29854246	1	29854226	29854246	3	21
1:30128067:30128152	1	30128067	30128152	3	86
1:30393624:30393658	1	30393624	30393658	3	35
1:30401352:30401362	1	30401352	30401362	3	11
1:30431267:30431286	1	30431267	30431286	3	20
1:30572002:30572024	1	30572002	30572024	3	23
1:30651584:30651629	1	30651584	30651629	3	46
1:30830648:30830676	1	30830648	30830676	3	29
1:30886581:30886594	1	30886581	30886594	3	14
1:30891170:30891185	1	30891170	30891185	3	16
1:30932377:30932404	1	30932377	30932404	3	28
1:30935813:30935832	1	30935813	30935832	3	20
1:31203488:31203493	1	31203488	31203493	3	6
1:31219695:31219712	1	31219695	31219712	4	18
1:31225507:31225550	1	31225507	31225550	3	44
1:31225778:31225802	1	31225778	31225802	3	25
1:31238174:31238201	1	31238174	31238201	3	28
1:31238305:31238437	1	31238305	31238437	6	133
1:31263882:31263898	1	31263882	31263898	3	17
1:31329224:31329240	1	31329224	31329240	3	17
1:31354224:31354266	1	31354224	31354266	4	43
1:31354446:31354497	1	31354446	31354497	4	52
1:31423023:31423071	1	31423023	31423071	4	49
1:31425169:31425296	1	31425169	31425296	4	128
1:31470693:31470712	1	31470693	31470712	3	20
1:31515674:31515680	1	31515674	31515680	3	7
1:31705920:31705956	1	31705920	31705956	3	37
1:31845775:31845789	1	31845775	31845789	3	15
1:31849043:31849093	1	31849043	31849093	3	51
1:31988251:31988357	1	31988251	31988357	3	107
1:32154867:32154884	1	32154867	32154884	3	18
1:32230609:32230634	1	32230609	32230634	3	26
1:32253822:32253857	1	32253822	32253857	3	36
1:32268314:32268337	1	32268314	32268337	3	24
1:32268378:32268399	1	32268378	32268399	3	22
1:32391077:32391084	1	32391077	32391084	3	8
1:32391121:32391141	1	32391121	32391141	3	21
1:32391176:32391622	1	32391176	32391622	12	447
1:32393046:32393077	1	32393046	32393077	4	32
1:32394022:32394075	1	32394022	32394075	4	54
1:32395656:32395721	1	32395656	32395721	7	66
1:32399156:32399238	1	32399156	32399238	5	83
1:32399720:32399790	1	32399720	32399790	5	71
1:32401519:32401627	1	32401519	32401627	5	109
1:32401945:32401989	1	32401945	32401989	3	45
1:32427129:32427171	1	32427129	32427171	3	43
1:32446793:32446918	1	32446793	32446918	3	126
1:32481437:32481563	1	32481437	32481563	8	127
1:32515409:32515463	1	32515409	32515463	4	55
1:32574830:32574838	1	32574830	32574838	3	9
1:32598482:32598498	1	32598482	32598498	3	17
1:32688609:32688619	1	32688609	32688619	3	11
1:32707297:32707303	1	32707297	32707303	3	7
1:32721119:32721697	1	32721119	32721697	6	579
1:32758777:32758793	1	32758777	32758793	3	17
1:32781332:32781364	1	32781332	32781364	3	33
1:32781426:32781458	1	32781426	32781458	4	33
1:32781605:32781757	1	32781605	32781757	9	153
1:32781801:32781879	1	32781801	32781879	7	79
1:32784698:32784714	1	32784698	32784714	3	17
1:32986468:32986517	1	32986468	32986517	4	50
1:33077654:33077670	1	33077654	33077670	3	17
1:33077681:33077823	1	33077681	33077823	8	143
1:33077881:33077901	1	33077881	33077901	3	21
1:33093365:33093540	1	33093365	33093540	4	176
1:33093607:33093826	1	33093607	33093826	9	220
1:33114328:33114380	1	33114328	33114380	4	53
1:33114757:33114864	1	33114757	33114864	5	108
1:33117735:33117860	1	33117735	33117860	3	126
1:33160878:33160900	1	33160878	33160900	3	23
1:33166758:33166770	1	33166758	33166770	3	13
1:33174191:33174205	1	33174191	33174205	3	15
1:33177664:33177669	1	33177664	33177669	3	6
1:33219246:33219280	1	33219246	33219280	3	35
1:33428783:33428804	1	33428783	33428804	3	22
1:33593428:33593504	1	33593428	33593504	5	77
1:33626930:33626950	1	33626930	33626950	3	21
1:33746870:33746895	1	33746870	33746895	3	26
1:33772383:33772412	1	33772383	33772412	4	30
1:33772416:33772431	1	33772416	33772431	4	16
1:33772462:33772480	1	33772462	33772480	3	19
1:33772530:33772543	1	33772530	33772543	3	14
1:33772545:33772551	1	33772545	33772551	4	7
1:33772583:33772593	1	33772583	33772593	3	11
1:33772736:33772754	1	33772736	33772754	4	19
1:34066465:34066506	1	34066465	34066506	3	42
1:34107378:34107395	1	34107378	34107395	3	18
1:34451152:34451163	1	34451152	34451163	3	12
1:34599437:34599453	1	34599437	34599453	3	17
1:34833693:34833715	1	34833693	34833715	3	23
1:34999061:34999067	1	34999061	34999067	3	7
1:35125021:35125041	1	35125021	35125041	3	21
1:35162803:35162826	1	35162803	35162826	3	24
1:35495990:35496020	1	35495990	35496020	3	31
1:35586358:35586370	1	35586358	35586370	3	13
1:35586388:35586455	1	35586388	35586455	7	68
1:35586568:35586590	1	35586568	35586590	5	23
1:35659322:35659370	1	35659322	35659370	3	49
1:35667545:35667651	1	35667545	35667651	3	107
1:35696053:35696095	1	35696053	35696095	3	43
1:35923567:35923599	1	35923567	35923599	3	33
1:36003929:36003966	1	36003929	36003966	3	38
1:36046236:36046248	1	36046236	36046248	3	13
1:36046332:36046362	1	36046332	36046362	3	31
1:36107130:36107135	1	36107130	36107135	3	6
1:36396759:36396765	1	36396759	36396765	3	7
1:36474338:36474519	1	36474338	36474519	4	182
1:36488907:36489272	1	36488907	36489272	3	366
1:36688789:36688888	1	36688789	36688888	6	100
1:36721971:36722016	1	36721971	36722016	4	46
1:36722426:36722465	1	36722426	36722465	3	40
1:36724009:36724153	1	36724009	36724153	6	145
1:36724301:36724326	1	36724301	36724326	4	26
1:36803589:36803608	1	36803589	36803608	3	20
1:36814887:36814905	1	36814887	36814905	3	19
1:36863530:36863537	1	36863530	36863537	3	8
1:36866288:36866496	1	36866288	36866496	12	209
1:36866904:36866981	1	36866904	36866981	4	78
1:36867064:36867148	1	36867064	36867148	3	85
1:36923892:36923906	1	36923892	36923906	3	15
1:37044838:37044860	1	37044838	37044860	3	23
1:37051522:37051551	1	37051522	37051551	4	30
1:37195060:37195090	1	37195060	37195090	4	31
1:37202074:37202078	1	37202074	37202078	3	5
1:37247624:37247641	1	37247624	37247641	3	18
1:37287959:37287985	1	37287959	37287985	3	27
1:37329322:37329331	1	37329322	37329331	3	10
1:37484989:37485009	1	37484989	37485009	3	21
1:37498699:37498707	1	37498699	37498707	3	9
1:37543889:37543908	1	37543889	37543908	3	20
1:37720920:37720926	1	37720920	37720926	4	7
1:37757495:37757511	1	37757495	37757511	3	17
1:37833856:37833904	1	37833856	37833904	3	49
1:37973151:37973652	1	37973151	37973652	5	502
1:37975090:37975120	1	37975090	37975120	3	31
1:37985097:37985107	1	37985097	37985107	3	11
1:38156636:38156659	1	38156636	38156659	3	24
1:38229950:38229959	1	38229950	38229959	3	10
1:38230058:38230073	1	38230058	38230073	3	16
1:38389478:38389508	1	38389478	38389508	3	31
1:38456157:38456163	1	38456157	38456163	3	7
1:38461505:38461592	1	38461505	38461592	5	88
1:38504814:38504895	1	38504814	38504895	4	82
1:38511600:38511622	1	38511600	38511622	3	23
1:38511710:38511716	1	38511710	38511716	3	7
1:38619785:38619843	1	38619785	38619843	6	59
1:38657314:38657329	1	38657314	38657329	4	16
1:38939706:38939716	1	38939706	38939716	3	11
1:38942558:38942716	1	38942558	38942716	10	159
1:38993167:38993197	1	38993167	38993197	3	31
1:39029540:39029567	1	39029540	39029567	3	28
1:39110269:39110360	1	39110269	39110360	4	92
1:39249564:39249705	1	39249564	39249705	12	142
1:39249719:39249845	1	39249719	39249845	9	127
1:39281679:39281726	1	39281679	39281726	4	48
1:39323348:39323429	1	39323348	39323429	8	82
1:39324230:39324242	1	39324230	39324242	4	13
1:39324350:39324368	1	39324350	39324368	3	19
1:39492986:39492995	1	39492986	39492995	3	10
1:39493023:39493104	1	39493023	39493104	5	82
1:39504716:39504765	1	39504716	39504765	4	50
1:39515126:39515173	1	39515126	39515173	4	48
1:39696859:39696881	1	39696859	39696881	3	23
1:39710143:39710199	1	39710143	39710199	3	57
1:39788346:39788352	1	39788346	39788352	3	7
1:39788600:39788635	1	39788600	39788635	3	36
1:39874083:39874095	1	39874083	39874095	3	13
1:39897702:39897816	1	39897702	39897816	5	115
1:39974853:39974878	1	39974853	39974878	3	26
1:39981499:39981509	1	39981499	39981509	3	11
1:39991426:39991458	1	39991426	39991458	3	33
1:40024871:40024971	1	40024871	40024971	6	101
1:40193595:40193644	1	40193595	40193644	3	50
1:40193746:40193755	1	40193746	40193755	3	10
1:40255436:40255440	1	40255436	40255440	3	5
1:40291415:40291431	1	40291415	40291431	3	17
1:40311553:40311570	1	40311553	40311570	3	18
1:40374758:40374880	1	40374758	40374880	6	123
1:40411254:40411285	1	40411254	40411285	3	32
1:40652923:40652953	1	40652923	40652953	4	31
1:40685764:40685792	1	40685764	40685792	3	29
1:40853357:40853391	1	40853357	40853391	4	35
1:40858493:40858526	1	40858493	40858526	3	34
1:40916411:40916523	1	40916411	40916523	6	113
1:40916623:40916630	1	40916623	40916630	3	8
1:40916691:40916874	1	40916691	40916874	6	184
1:40943675:40943694	1	40943675	40943694	3	20
1:41162934:41163255	1	41162934	41163255	4	322
1:41164696:41164760	1	41164696	41164760	4	65
1:41164784:41164792	1	41164784	41164792	3	9
1:41168536:41168591	1	41168536	41168591	3	56
1:41176298:41176372	1	41176298	41176372	4	75
1:41283841:41283892	1	41283841	41283892	7	52
1:41390259:41390280	1	41390259	41390280	3	22
1:41446395:41446417	1	41446395	41446417	3	23
1:41708458:41708475	1	41708458	41708475	3	18
1:41788100:41788165	1	41788100	41788165	3	66
1:41807784:41807799	1	41807784	41807799	3	16
1:41871146:41871155	1	41871146	41871155	3	10
1:41926643:41926671	1	41926643	41926671	3	29
1:42003200:42003220	1	42003200	42003220	3	21
1:42090035:42090107	1	42090035	42090107	3	73
1:42164676:42164951	1	42164676	42164951	11	276
1:42215724:42215804	1	42215724	42215804	3	81
1:42357568:42357609	1	42357568	42357609	3	42
1:42383982:42383997	1	42383982	42383997	3	16
1:42385581:42385635	1	42385581	42385635	5	55
1:42429686:42429706	1	42429686	42429706	3	21
1:42922875:42922885	1	42922875	42922885	3	11
1:42929396:42929423	1	42929396	42929423	3	28
1:43149938:43149980	1	43149938	43149980	3	43
1:43311678:43311687	1	43311678	43311687	3	10
1:43317077:43317099	1	43317077	43317099	4	23
1:43399294:43399338	1	43399294	43399338	3	45
1:43406700:43406835	1	43406700	43406835	6	136
1:43406937:43407083	1	43406937	43407083	4	147
1:43408979:43408996	1	43408979	43408996	3	18
1:43410779:43410797	1	43410779	43410797	3	19
1:43421001:43421017	1	43421001	43421017	3	17
1:43425369:43425385	1	43425369	43425385	4	17
1:43425565:43425610	1	43425565	43425610	3	46
1:43637218:43637245	1	43637218	43637245	4	28
1:43754345:43754376	1	43754345	43754376	3	32
1:43884815:43885176	1	43884815	43885176	3	362
1:43920161:43920165	1	43920161	43920165	3	5
1:43975435:43975485	1	43975435	43975485	4	51
1:44011046:44011060	1	44011046	44011060	3	15
1:44134890:44134909	1	44134890	44134909	3	20
1:44300401:44300474	1	44300401	44300474	4	74
1:44300938:44300964	1	44300938	44300964	3	27
1:44506973:44507135	1	44506973	44507135	5	163
1:44525996:44526008	1	44525996	44526008	3	13
1:44636542:44636559	1	44636542	44636559	3	18
1:44925809:44925823	1	44925809	44925823	3	15
1:45054024:45054047	1	45054024	45054047	3	24
1:45098549:45098618	1	45098549	45098618	4	70
1:45195945:45195956	1	45195945	45195956	4	12
1:45197319:45197375	1	45197319	45197375	5	57
1:45205134:45205140	1	45205134	45205140	3	7
1:45216103:45216134	1	45216103	45216134	4	32
1:45216158:45216215	1	45216158	45216215	3	58
1:45242931:45243097	1	45242931	45243097	7	167
1:45250344:45250351	1	45250344	45250351	3	8
1:45284771:45284788	1	45284771	45284788	3	18
1:45413096:45413187	1	45413096	45413187	3	92
1:45476749:45476753	1	45476749	45476753	3	5
1:45770642:45770653	1	45770642	45770653	3	12
1:45786881:45786938	1	45786881	45786938	3	58
1:45787052:45787114	1	45787052	45787114	3	63
1:45793032:45793042	1	45793032	45793042	4	11
1:45793138:45793144	1	45793138	45793144	3	7
1:45793148:45793177	1	45793148	45793177	6	30
1:45793223:45793237	1	45793223	45793237	4	15
1:45793712:45793745	1	45793712	45793745	3	34
1:45808275:45808308	1	45808275	45808308	3	34
1:45860548:45860608	1	45860548	45860608	4	61
1:45957273:45957282	1	45957273	45957282	3	10
1:45983228:45983280	1	45983228	45983280	3	53
1:46011611:46011662	1	46011611	46011662	3	52
1:46047907:46047991	1	46047907	46047991	5	85
1:46048514:46048600	1	46048514	46048600	4	87
1:46048850:46048866	1	46048850	46048866	4	17
1:46053088:46053113	1	46053088	46053113	5	26
1:46053838:46053920	1	46053838	46053920	3	83
1:46120915:46120973	1	46120915	46120973	5	59
1:46121403:46121480	1	46121403	46121480	3	78
1:46212779:46212795	1	46212779	46212795	6	17
1:46302647:46302671	1	46302647	46302671	3	25
1:46302700:46302748	1	46302700	46302748	3	49
1:46303506:46303543	1	46303506	46303543	3	38
1:46573158:46573359	1	46573158	46573359	4	202
1:46649988:46649997	1	46649988	46649997	3	10
1:46770336:46770546	1	46770336	46770546	8	211
1:46770707:46770755	1	46770707	46770755	5	49
1:46770803:46770844	1	46770803	46770844	4	42
1:46771568:46771668	1	46771568	46771668	4	101
1:46772674:46772756	1	46772674	46772756	6	83
1:46790792:46790850	1	46790792	46790850	3	59
1:46790928:46790944	1	46790928	46790944	3	17
1:46795022:46795170	1	46795022	46795170	5	149
1:46795719:46795792	1	46795719	46795792	3	74
1:46798489:46798521	1	46798489	46798521	3	33
1:46860505:46860517	1	46860505	46860517	3	13
1:46865241:46865257	1	46865241	46865257	3	17
1:46885756:46885803	1	46885756	46885803	3	48
1:46932725:46932731	1	46932725	46932731	3	7
1:46932824:46932830	1	46932824	46932830	3	7
1:46954804:46954811	1	46954804	46954811	3	8
1:47013704:47013724	1	47013704	47013724	3	21
1:47280884:47280904	1	47280884	47280904	3	21
1:47285855:47285865	1	47285855	47285865	3	11
1:47328877:47328893	1	47328877	47328893	3	17
1:47367483:47367514	1	47367483	47367514	3	32
1:47778910:47778927	1	47778910	47778927	3	18
1:47798969:47798981	1	47798969	47798981	3	13
1:47898381:47898399	1	47898381	47898399	3	19
1:47899662:47899667	1	47899662	47899667	3	6
1:47899790:47899813	1	47899790	47899813	4	24
1:47909342:47909356	1	47909342	47909356	3	15
1:47910137:47910144	1	47910137	47910144	3	8
1:47910485:47910490	1	47910485	47910490	3	6
1:48109751:48109792	1	48109751	48109792	3	42
1:48134483:48134503	1	48134483	48134503	3	21
1:48190757:48190767	1	48190757	48190767	3	11
1:48297775:48297779	1	48297775	48297779	3	5
1:48310764:48310783	1	48310764	48310783	3	20
1:48366390:48366406	1	48366390	48366406	3	17
1:48384720:48384727	1	48384720	48384727	3	8
1:48459148:48459158	1	48459148	48459158	3	11
1:48498616:48498620	1	48498616	48498620	3	5
1:49023870:49023890	1	49023870	49023890	3	21
1:49088640:49088661	1	49088640	49088661	3	22
1:49118245:49118256	1	49118245	49118256	3	12
1:49196366:49196418	1	49196366	49196418	3	53
1:49230001:49230496	1	49230001	49230496	4	496
1:49771641:49771661	1	49771641	49771661	3	21
1:49830439:49830456	1	49830439	49830456	3	18
1:50120492:50120504	1	50120492	50120504	3	13
1:50313434:50313442	1	50313434	50313442	3	9
1:50490142:50490151	1	50490142	50490151	3	10
1:50886988:50886996	1	50886988	50886996	3	9
1:50888115:50888131	1	50888115	50888131	3	17
1:51336021:51336055	1	51336021	51336055	4	35
1:51397255:51397310	1	51397255	51397310	3	56
1:51441908:51441939	1	51441908	51441939	3	32
1:51442318:51442346	1	51442318	51442346	3	29
1:51454682:51454726	1	51454682	51454726	3	45
1:51751231:51751297	1	51751231	51751297	4	67
1:51970458:51970563	1	51970458	51970563	6	106
1:51971817:51971848	1	51971817	51971848	3	32
1:52083527:52083544	1	52083527	52083544	3	18
1:52144054:52144107	1	52144054	52144107	3	54
1:52144161:52144311	1	52144161	52144311	8	151
1:52196834:52197168	1	52196834	52197168	8	335
1:52266074:52266088	1	52266074	52266088	3	15
1:52319807:52319823	1	52319807	52319823	3	17
1:52806858:52806887	1	52806858	52806887	3	30
1:52868493:52868523	1	52868493	52868523	3	31
1:52889575:52889618	1	52889575	52889618	4	44
1:52997748:52997801	1	52997748	52997801	3	54
1:53017345:53017357	1	53017345	53017357	6	13
1:53098357:53098378	1	53098357	53098378	3	22
1:53098421:53098483	1	53098421	53098483	4	63
1:53112540:53112564	1	53112540	53112564	3	25
1:53168540:53168553	1	53168540	53168553	3	14
1:53198502:53198514	1	53198502	53198514	3	13
1:53309647:53309664	1	53309647	53309664	3	18
1:53359718:53359734	1	53359718	53359734	3	17
1:53595752:53595775	1	53595752	53595775	3	24
1:53774285:53774310	1	53774285	53774310	3	26
1:53831233:53831251	1	53831233	53831251	3	19
1:53834170:53834180	1	53834170	53834180	3	11
1:53843146:53843158	1	53843146	53843158	3	13
1:53942685:53942703	1	53942685	53942703	3	19
1:53997021:53997040	1	53997021	53997040	3	20
1:54016799:54016815	1	54016799	54016815	3	17
1:54151003:54151018	1	54151003	54151018	5	16
1:54151073:54151085	1	54151073	54151085	3	13
1:54204229:54204243	1	54204229	54204243	3	15
1:54665111:54665132	1	54665111	54665132	3	22
1:54722171:54722233	1	54722171	54722233	3	63
1:54822058:54822067	1	54822058	54822067	3	10
1:54837616:54837824	1	54837616	54837824	4	209
1:54842767:54842849	1	54842767	54842849	3	83
1:55082325:55082341	1	55082325	55082341	3	17
1:55182301:55182378	1	55182301	55182378	3	78
1:55247085:55247093	1	55247085	55247093	3	9
1:55266631:55266643	1	55266631	55266643	3	13
1:55266648:55266657	1	55266648	55266657	3	10
1:55279000:55279100	1	55279000	55279100	3	101
1:55376608:55376630	1	55376608	55376630	3	23
1:55505371:55505385	1	55505371	55505385	4	15
1:55753682:55753739	1	55753682	55753739	5	58
1:55821433:55821446	1	55821433	55821446	3	14
1:56807176:56807208	1	56807176	56807208	3	33
1:56817803:56817825	1	56817803	56817825	3	23
1:56881542:56881597	1	56881542	56881597	3	56
1:57040226:57040336	1	57040226	57040336	5	111
1:57064940:57064963	1	57064940	57064963	3	24
1:57514210:57514252	1	57514210	57514252	4	43
1:58201776:58201784	1	58201776	58201784	3	9
1:58524114:58524138	1	58524114	58524138	3	25
1:58682271:58682291	1	58682271	58682291	3	21
1:58715360:58715365	1	58715360	58715365	3	6
1:58715615:58715630	1	58715615	58715630	4	16
1:58818742:58818753	1	58818742	58818753	3	12
1:58923240:58923275	1	58923240	58923275	3	36
1:58952762:58952803	1	58952762	58952803	3	42
1:59042281:59042287	1	59042281	59042287	3	7
1:59042421:59042428	1	59042421	59042428	3	8
1:59042541:59042553	1	59042541	59042553	3	13
1:59090283:59090387	1	59090283	59090387	8	105
1:59090443:59090453	1	59090443	59090453	3	11
1:59271334:59271497	1	59271334	59271497	5	164
1:59278941:59279210	1	59278941	59279210	3	270
1:59388060:59388093	1	59388060	59388093	3	34
1:59388211:59388306	1	59388211	59388306	5	96
1:59479472:59479506	1	59479472	59479506	4	35
1:59492271:59492360	1	59492271	59492360	3	90
1:59761931:59761949	1	59761931	59761949	3	19
1:59782515:59782544	1	59782515	59782544	3	30
1:61006003:61006008	1	61006003	61006008	3	6
1:61006038:61006049	1	61006038	61006049	4	12
1:61219302:61219318	1	61219302	61219318	3	17
1:61294241:61294271	1	61294241	61294271	3	31
1:61409071:61409095	1	61409071	61409095	3	25
1:61510181:61510218	1	61510181	61510218	3	38
1:61517859:61517890	1	61517859	61517890	4	32
1:61522714:61522718	1	61522714	61522718	3	5
1:61736479:61736603	1	61736479	61736603	4	125
1:61803736:61803757	1	61803736	61803757	3	22
1:61901087:61901116	1	61901087	61901116	3	30
1:62067197:62067209	1	62067197	62067209	3	13
1:62072468:62072503	1	62072468	62072503	3	36
1:62106744:62106765	1	62106744	62106765	3	22
1:62106893:62106938	1	62106893	62106938	4	46
1:62106954:62107137	1	62106954	62107137	4	184
1:62107220:62107232	1	62107220	62107232	3	13
1:62107285:62107339	1	62107285	62107339	6	55
1:62195252:62195355	1	62195252	62195355	4	104
1:62248561:62248597	1	62248561	62248597	4	37
1:62548502:62548516	1	62548502	62548516	3	15
1:62625658:62625678	1	62625658	62625678	3	21
1:62762715:62762745	1	62762715	62762745	3	31
1:62878270:62878278	1	62878270	62878278	3	9
1:62904924:62904948	1	62904924	62904948	3	25
1:62905075:62905149	1	62905075	62905149	7	75
1:62947094:62947131	1	62947094	62947131	3	38
1:62993822:62993914	1	62993822	62993914	6	93
1:63153194:63153235	1	63153194	63153235	3	42
1:63540183:63540205	1	63540183	63540205	4	23
1:63540296:63540312	1	63540296	63540312	3	17
1:63559027:63559149	1	63559027	63559149	3	123
1:63673083:63673098	1	63673083	63673098	3	16
1:63786011:63786016	1	63786011	63786016	3	6
1:63786306:63786338	1	63786306	63786338	3	33
1:63791836:63791860	1	63791836	63791860	3	25
1:63791889:63791893	1	63791889	63791893	3	5
1:63792863:63792870	1	63792863	63792870	3	8
1:63913442:63913563	1	63913442	63913563	3	122
1:64188682:64188714	1	64188682	64188714	3	33
1:64258004:64258019	1	64258004	64258019	3	16
1:64295085:64295106	1	64295085	64295106	3	22
1:64430246:64430278	1	64430246	64430278	3	33
1:64799547:64799691	1	64799547	64799691	3	145
1:64914626:64914633	1	64914626	64914633	3	8
1:65348543:65348693	1	65348543	65348693	4	151
1:65389496:65389518	1	65389496	65389518	3	23
1:65506890:65506901	1	65506890	65506901	3	12
1:65533940:65533946	1	65533940	65533946	3	7
1:65615111:65615135	1	65615111	65615135	3	25
1:65629001:65629318	1	65629001	65629318	4	318
1:65672153:65672159	1	65672153	65672159	3	7
1:65747566:65747580	1	65747566	65747580	3	15
1:65755023:65755079	1	65755023	65755079	4	57
1:65826480:65826501	1	65826480	65826501	3	22
1:66634288:66634309	1	66634288	66634309	3	22
1:66713174:66713332	1	66713174	66713332	8	159
1:66736966:66737019	1	66736966	66737019	3	54
1:66762752:66762886	1	66762752	66762886	3	135
1:66782578:66782613	1	66782578	66782613	3	36
1:66808464:66808588	1	66808464	66808588	5	125
1:66845721:66845774	1	66845721	66845774	5	54
1:66862479:66862491	1	66862479	66862491	3	13
1:67064450:67064467	1	67064450	67064467	3	18
1:67087376:67087395	1	67087376	67087395	3	20
1:67122263:67122279	1	67122263	67122279	3	17
1:67389911:67389946	1	67389911	67389946	5	36
1:67553298:67553331	1	67553298	67553331	3	34
1:67802686:67803125	1	67802686	67803125	3	440
1:67866102:67866137	1	67866102	67866137	3	36
1:68071130:68071149	1	68071130	68071149	3	20
1:68363586:68363602	1	68363586	68363602	3	17
1:68413021:68413044	1	68413021	68413044	3	24
1:68457539:68457550	1	68457539	68457550	3	12
1:68512644:68512658	1	68512644	68512658	3	15
1:68512673:68512695	1	68512673	68512695	5	23
1:68512793:68512807	1	68512793	68512807	3	15
1:68516070:68516138	1	68516070	68516138	6	69
1:68516272:68516351	1	68516272	68516351	8	80
1:68517143:68517205	1	68517143	68517205	5	63
1:68578864:68578884	1	68578864	68578884	3	21
1:68695624:68695644	1	68695624	68695644	3	21
1:68857663:68857669	1	68857663	68857669	3	7
1:69238285:69238311	1	69238285	69238311	3	27
1:69284553:69284589	1	69284553	69284589	4	37
1:69474437:69474645	1	69474437	69474645	3	209
1:69704951:69704960	1	69704951	69704960	3	10
1:69781216:69781276	1	69781216	69781276	3	61
1:69803243:69803309	1	69803243	69803309	3	67
1:69911522:69911544	1	69911522	69911544	3	23
1:69983705:69983737	1	69983705	69983737	3	33
1:69989276:69989307	1	69989276	69989307	3	32
1:70228075:70228120	1	70228075	70228120	3	46
1:70535869:70535877	1	70535869	70535877	3	9
1:70878157:70878197	1	70878157	70878197	3	41
1:71013831:71013852	1	71013831	71013852	3	22
1:71512314:71512393	1	71512314	71512393	3	80
1:71512966:71512984	1	71512966	71512984	3	19
1:71547475:71547486	1	71547475	71547486	3	12
1:71742682:71742697	1	71742682	71742697	3	16
1:71823568:71823580	1	71823568	71823580	3	13
1:71877632:71877640	1	71877632	71877640	3	9
1:72198208:72198212	1	72198208	72198212	3	5
1:72279944:72279964	1	72279944	72279964	3	21
1:72421494:72421518	1	72421494	72421518	3	25
1:72462289:72462469	1	72462289	72462469	3	181
1:72644341:72644751	1	72644341	72644751	3	411
1:72710769:72711176	1	72710769	72711176	3	408
1:74185414:74185430	1	74185414	74185430	3	17
1:74476076:74476080	1	74476076	74476080	3	5
1:74628142:74628180	1	74628142	74628180	3	39
1:74662930:74662962	1	74662930	74662962	3	33
1:74979725:74979757	1	74979725	74979757	3	33
1:75169212:75169231	1	75169212	75169231	3	20
1:75592740:75592751	1	75592740	75592751	3	12
1:75594256:75594265	1	75594256	75594265	4	10
1:75598070:75598085	1	75598070	75598085	3	16
1:75601281:75601291	1	75601281	75601291	3	11
1:75601410:75601414	1	75601410	75601414	3	5
1:75610451:75610561	1	75610451	75610561	3	111
1:75803937:75803967	1	75803937	75803967	3	31
1:75957407:75957415	1	75957407	75957415	3	9
1:76078829:76078853	1	76078829	76078853	3	25
1:76191477:76191534	1	76191477	76191534	5	58
1:76250984:76251110	1	76250984	76251110	3	127
1:76251391:76251461	1	76251391	76251461	3	71
1:76544099:76544119	1	76544099	76544119	3	21
1:76548992:76549031	1	76548992	76549031	3	40
1:76891064:76891273	1	76891064	76891273	5	210
1:76929374:76929426	1	76929374	76929426	3	53
1:77230597:77230625	1	77230597	77230625	3	29
1:77230723:77230786	1	77230723	77230786	6	64
1:77230824:77230837	1	77230824	77230837	3	14
1:77747363:77747382	1	77747363	77747382	3	20
1:77979559:77979579	1	77979559	77979579	3	21
1:77981323:77981457	1	77981323	77981457	3	135
1:78049407:78049619	1	78049407	78049619	3	213
1:78105603:78105693	1	78105603	78105693	3	91
1:78137799:78137882	1	78137799	78137882	3	84
1:78147288:78147294	1	78147288	78147294	3	7
1:78236629:78236654	1	78236629	78236654	3	26
1:78236810:78236820	1	78236810	78236820	3	11
1:78295310:78295407	1	78295310	78295407	3	98
1:78392548:78392625	1	78392548	78392625	3	78
1:78392888:78393135	1	78392888	78393135	3	248
1:78442404:78442472	1	78442404	78442472	4	69
1:78442585:78442796	1	78442585	78442796	3	212
1:78442913:78442929	1	78442913	78442929	4	17
1:78442960:78442985	1	78442960	78442985	4	26
1:78443066:78443102	1	78443066	78443102	4	37
1:78443134:78443204	1	78443134	78443204	5	71
1:78468738:78468776	1	78468738	78468776	3	39
1:78511290:78511312	1	78511290	78511312	3	23
1:78511344:78511366	1	78511344	78511366	4	23
1:78550216:78550227	1	78550216	78550227	3	12
1:78822423:78822433	1	78822423	78822433	3	11
1:79116750:79116855	1	79116750	79116855	3	106
1:79116947:79116980	1	79116947	79116980	3	34
1:79117084:79117112	1	79117084	79117112	3	29
1:79117224:79117465	1	79117224	79117465	6	242
1:79347770:79347786	1	79347770	79347786	3	17
1:79607363:79607374	1	79607363	79607374	3	12
1:81224269:81224283	1	81224269	81224283	3	15
1:81597223:81597239	1	81597223	81597239	3	17
1:81647334:81647377	1	81647334	81647377	3	44
1:81819559:81819573	1	81819559	81819573	3	15
1:81983796:81983834	1	81983796	81983834	4	39
1:83032647:83032913	1	83032647	83032913	5	267
1:84454197:84454271	1	84454197	84454271	3	75
1:84464071:84464084	1	84464071	84464084	3	14
1:84613736:84613775	1	84613736	84613775	3	40
1:84973020:84973064	1	84973020	84973064	3	45
1:85040580:85040744	1	85040580	85040744	3	165
1:85069612:85069662	1	85069612	85069662	3	51
1:85085307:85085337	1	85085307	85085337	3	31
1:85190212:85190245	1	85190212	85190245	3	34
1:85202794:85202823	1	85202794	85202823	3	30
1:85246220:85246235	1	85246220	85246235	3	16
1:85411592:85411622	1	85411592	85411622	3	31
1:85425235:85425311	1	85425235	85425311	5	77
1:85463889:85463894	1	85463889	85463894	3	6
1:85464746:85464792	1	85464746	85464792	4	47
1:85513119:85513132	1	85513119	85513132	5	14
1:85527107:85527152	1	85527107	85527152	4	46
1:85724438:85724461	1	85724438	85724461	4	24
1:85724484:85724495	1	85724484	85724495	3	12
1:85871077:85871146	1	85871077	85871146	3	70
1:85929751:85929777	1	85929751	85929777	3	27
1:86002019:86002064	1	86002019	86002064	3	46
1:86043687:86043734	1	86043687	86043734	5	48
1:86044103:86044122	1	86044103	86044122	3	20
1:86173170:86173179	1	86173170	86173179	4	10
1:86936809:86936833	1	86936809	86936833	4	25
1:86968079:86968087	1	86968079	86968087	3	9
1:86968156:86968169	1	86968156	86968169	3	14
1:86968255:86968409	1	86968255	86968409	4	155
1:86968526:86968543	1	86968526	86968543	4	18
1:86969703:86969742	1	86969703	86969742	3	40
1:87318242:87318302	1	87318242	87318302	3	61
1:87318681:87318708	1	87318681	87318708	3	28
1:87493619:87493632	1	87493619	87493632	3	14
1:87510690:87510760	1	87510690	87510760	4	71
1:87511589:87511604	1	87511589	87511604	3	16
1:87517804:87518066	1	87517804	87518066	5	263
1:87527062:87527187	1	87527062	87527187	3	126
1:87584437:87584594	1	87584437	87584594	4	158
1:87670719:87670868	1	87670719	87670868	4	150
1:87672366:87672375	1	87672366	87672375	3	10
1:87798265:87798568	1	87798265	87798568	7	304
1:87901286:87901403	1	87901286	87901403	5	118
1:87916621:87916796	1	87916621	87916796	5	176
1:87961001:87961009	1	87961001	87961009	3	9
1:87971108:87971249	1	87971108	87971249	6	142
1:88208347:88208387	1	88208347	88208387	3	41
1:88287097:88287128	1	88287097	88287128	5	32
1:88375933:88375980	1	88375933	88375980	3	48
1:88796064:88796098	1	88796064	88796098	4	35
1:89250451:89250494	1	89250451	89250494	4	44
1:89358088:89358113	1	89358088	89358113	3	26
1:89449603:89449636	1	89449603	89449636	4	34
1:89457528:89457541	1	89457528	89457541	4	14
1:89592708:89592895	1	89592708	89592895	9	188
1:89663559:89663589	1	89663559	89663589	3	31
1:90032640:90032655	1	90032640	90032655	3	16
1:90685332:90685383	1	90685332	90685383	4	52
1:91189041:91189071	1	91189041	91189071	3	31
1:91190221:91190229	1	91190221	91190229	3	9
1:91191716:91191723	1	91191716	91191723	3	8
1:91194765:91194772	1	91194765	91194772	3	8
1:91221110:91221119	1	91221110	91221119	3	10
1:91300076:91300092	1	91300076	91300092	3	17
1:91300238:91300252	1	91300238	91300252	3	15
1:91306348:91306362	1	91306348	91306362	3	15
1:91486364:91486394	1	91486364	91486394	3	31
1:91492081:91492153	1	91492081	91492153	4	73
1:91600015:91600029	1	91600015	91600029	3	15
1:91632943:91632966	1	91632943	91632966	3	24
1:91852863:91852901	1	91852863	91852901	6	39
1:91852973:91853095	1	91852973	91853095	9	123
1:92179714:92179761	1	92179714	92179761	3	48
1:92198231:92198288	1	92198231	92198288	3	58
1:92270376:92270495	1	92270376	92270495	4	120
1:92282811:92282840	1	92282811	92282840	3	30
1:92893236:92893242	1	92893236	92893242	3	7
1:92947906:92947941	1	92947906	92947941	3	36
1:93029505:93029556	1	93029505	93029556	4	52
1:93251203:93251224	1	93251203	93251224	3	22
1:93270458:93270480	1	93270458	93270480	3	23
1:93300374:93300389	1	93300374	93300389	3	16
1:93324829:93324972	1	93324829	93324972	8	144
1:93480735:93480783	1	93480735	93480783	4	49
1:93508308:93508339	1	93508308	93508339	3	32
1:93636734:93636921	1	93636734	93636921	11	188
1:93644684:93644716	1	93644684	93644716	5	33
1:93647196:93647258	1	93647196	93647258	6	63
1:93790692:93790728	1	93790692	93790728	3	37
1:93815558:93815596	1	93815558	93815596	3	39
1:93993239:93993252	1	93993239	93993252	3	14
1:94080799:94080819	1	94080799	94080819	3	21
1:94181242:94181290	1	94181242	94181290	3	49
1:94181451:94181553	1	94181451	94181553	3	103
1:94316411:94316445	1	94316411	94316445	4	35
1:94316449:94316473	1	94316449	94316473	4	25
1:94444339:94444365	1	94444339	94444365	3	27
1:94576915:94576925	1	94576915	94576925	3	11
1:94650170:94650180	1	94650170	94650180	3	11
1:94793154:94793162	1	94793154	94793162	3	9
1:94849532:94849658	1	94849532	94849658	3	127
1:94883216:94883252	1	94883216	94883252	5	37
1:94883335:94883396	1	94883335	94883396	5	62
1:94884908:94884925	1	94884908	94884925	3	18
1:96259525:96259557	1	96259525	96259557	3	33
1:96908940:96908978	1	96908940	96908978	3	39
1:96912518:96912538	1	96912518	96912538	3	21
1:97654891:97655093	1	97654891	97655093	3	203
1:97770303:97770559	1	97770303	97770559	3	257
1:97843443:97843469	1	97843443	97843469	3	27
1:97898370:97898414	1	97898370	97898414	3	45
1:97932010:97932064	1	97932010	97932064	3	55
1:97944971:97945214	1	97944971	97945214	3	244
1:98011279:98011302	1	98011279	98011302	3	24
1:98122726:98122776	1	98122726	98122776	3	51
1:98128049:98128081	1	98128049	98128081	3	33
1:98159718:98159895	1	98159718	98159895	3	178
1:98231657:98231753	1	98231657	98231753	3	97
1:98258249:98258548	1	98258249	98258548	3	300
1:98283129:98283523	1	98283129	98283523	3	395
1:98320719:98320760	1	98320719	98320760	3	42
1:98870301:98870311	1	98870301	98870311	3	11
1:98924223:98924245	1	98924223	98924245	3	23
1:99571349:99571363	1	99571349	99571363	3	15
1:100231105:100231116	1	100231105	100231116	3	12
1:100231183:100231313	1	100231183	100231313	3	131
1:100231317:100231455	1	100231317	100231455	10	139
1:100259562:100259596	1	100259562	100259596	4	35
1:100510925:100510955	1	100510925	100510955	3	31
1:100513039:100513135	1	100513039	100513135	3	97
1:100599324:100599329	1	100599324	100599329	3	6
1:101004723:101004750	1	101004723	101004750	6	28
1:101005654:101005659	1	101005654	101005659	3	6
1:101178698:101178799	1	101178698	101178799	7	102
1:101680792:101680942	1	101680792	101680942	7	151
1:101705352:101705452	1	101705352	101705452	3	101
1:101712404:101712461	1	101712404	101712461	4	58
1:101844221:101844344	1	101844221	101844344	3	124
1:102461845:102461858	1	102461845	102461858	3	14
1:103240561:103240583	1	103240561	103240583	3	23
1:105299488:105299681	1	105299488	105299681	6	194
1:105416732:105416911	1	105416732	105416911	3	180
1:105463876:105463921	1	105463876	105463921	3	46
1:106326642:106326664	1	106326642	106326664	3	23
1:106456559:106456718	1	106456559	106456718	3	160
1:106623959:106623993	1	106623959	106623993	5	35
1:106997979:106998022	1	106997979	106998022	3	44
1:107008675:107009056	1	107008675	107009056	3	382
1:107118902:107118907	1	107118902	107118907	3	6
1:107585689:107585712	1	107585689	107585712	3	24
1:107789511:107789642	1	107789511	107789642	4	132
1:107973616:107973628	1	107973616	107973628	3	13
1:108002758:108002878	1	108002758	108002878	5	121
1:108053095:108053147	1	108053095	108053147	3	53
1:108276083:108276127	1	108276083	108276127	3	45
1:108325363:108325374	1	108325363	108325374	3	12
1:108331976:108331990	1	108331976	108331990	3	15
1:108742166:108742186	1	108742166	108742186	3	21
1:108884934:108884955	1	108884934	108884955	3	22
1:109101967:109102000	1	109101967	109102000	5	34
1:109204316:109204377	1	109204316	109204377	7	62
1:109246097:109246209	1	109246097	109246209	6	113
1:109246230:109246295	1	109246230	109246295	5	66
1:109246748:109246859	1	109246748	109246859	4	112
1:109258288:109258292	1	109258288	109258292	3	5
1:109418921:109418960	1	109418921	109418960	4	40
1:109420272:109420278	1	109420272	109420278	3	7
1:109504022:109504110	1	109504022	109504110	3	89
1:109504341:109504373	1	109504341	109504373	3	33
1:109504832:109504843	1	109504832	109504843	3	12
1:109533643:109533697	1	109533643	109533697	3	55
1:109632118:109632156	1	109632118	109632156	6	39
1:109632256:109632298	1	109632256	109632298	4	43
1:109632402:109632457	1	109632402	109632457	5	56
1:109632676:109632729	1	109632676	109632729	4	54
1:109632776:109632782	1	109632776	109632782	3	7
1:109632871:109632921	1	109632871	109632921	7	51
1:109642287:109642317	1	109642287	109642317	3	31
1:109791946:109791965	1	109791946	109791965	3	20
1:109816490:109816519	1	109816490	109816519	4	30
1:109826515:109826543	1	109826515	109826543	3	29
1:109830132:109830153	1	109830132	109830153	3	22
1:110039766:110039794	1	110039766	110039794	3	29
1:110192418:110192459	1	110192418	110192459	3	42
1:110309762:110309781	1	110309762	110309781	3	20
1:110528235:110528297	1	110528235	110528297	3	63
1:110535724:110535737	1	110535724	110535737	3	14
1:110536535:110536604	1	110536535	110536604	3	70
1:110599070:110599330	1	110599070	110599330	5	261
1:110610995:110610999	1	110610995	110610999	3	5
1:110612365:110612375	1	110612365	110612375	3	11
1:110693833:110693843	1	110693833	110693843	3	11
1:110697602:110697614	1	110697602	110697614	3	13
1:110709611:110709632	1	110709611	110709632	3	22
1:110714328:110714360	1	110714328	110714360	3	33
1:110754475:110754481	1	110754475	110754481	3	7
1:110754487:110754499	1	110754487	110754499	3	13
1:110841791:110841808	1	110841791	110841808	3	18
1:110883138:110883151	1	110883138	110883151	3	14
1:110889555:110889603	1	110889555	110889603	3	49
1:110895898:110895911	1	110895898	110895911	3	14
1:110920261:110920746	1	110920261	110920746	13	486
1:111097812:111097832	1	111097812	111097832	3	21
1:111215811:111215851	1	111215811	111215851	3	41
1:111215866:111216015	1	111215866	111216015	4	150
1:111216245:111216270	1	111216245	111216270	4	26
1:111216383:111216396	1	111216383	111216396	3	14
1:111216486:111216507	1	111216486	111216507	3	22
1:111216543:111216578	1	111216543	111216578	4	36
1:111216586:111216609	1	111216586	111216609	4	24
1:111216622:111216628	1	111216622	111216628	3	7
1:111216648:111216667	1	111216648	111216667	5	20
1:111216741:111216759	1	111216741	111216759	3	19
1:111216789:111216794	1	111216789	111216794	3	6
1:111229106:111229160	1	111229106	111229160	3	55
1:111680808:111680906	1	111680808	111680906	3	99
1:111681178:111681189	1	111681178	111681189	3	12
1:111681328:111681360	1	111681328	111681360	4	33
1:111768385:111768421	1	111768385	111768421	3	37
1:111814190:111814208	1	111814190	111814208	4	19
1:111817540:111817803	1	111817540	111817803	4	264
1:112016389:112016435	1	112016389	112016435	4	47
1:112016581:112016715	1	112016581	112016715	7	135
1:112016803:112017343	1	112016803	112017343	8	541
1:112049096:112049170	1	112049096	112049170	3	75
1:112051437:112051523	1	112051437	112051523	9	87
1:112051648:112051711	1	112051648	112051711	5	64
1:112141356:112141486	1	112141356	112141486	3	131
1:112141510:112141603	1	112141510	112141603	3	94
1:112283261:112283276	1	112283261	112283276	4	16
1:112353277:112353298	1	112353277	112353298	3	22
1:112414608:112414634	1	112414608	112414634	3	27
1:112498935:112498957	1	112498935	112498957	3	23
1:112607186:112607202	1	112607186	112607202	3	17
1:112684537:112684542	1	112684537	112684542	3	6
1:113163827:113164169	1	113163827	113164169	11	343
1:113165742:113165786	1	113165742	113165786	4	45
1:113287133:113287153	1	113287133	113287153	5	21
1:113397653:113397663	1	113397653	113397663	3	11
1:113720837:113721014	1	113720837	113721014	3	178
1:113740899:113740932	1	113740899	113740932	3	34
1:114118886:114118896	1	114118886	114118896	3	11
1:114148441:114148471	1	114148441	114148471	4	31
1:114337173:114337297	1	114337173	114337297	3	125
1:114355611:114355629	1	114355611	114355629	3	19
1:114534475:114534528	1	114534475	114534528	5	54
1:114607867:114607903	1	114607867	114607903	3	37
1:114866673:114866689	1	114866673	114866689	3	17
1:115262206:115262239	1	115262206	115262239	3	34
1:115323737:115323748	1	115323737	115323748	3	12
1:115503064:115503080	1	115503064	115503080	3	17
1:115690484:115690591	1	115690484	115690591	7	108
1:115690784:115690802	1	115690784	115690802	3	19
1:115722287:115722330	1	115722287	115722330	3	44
1:115825641:115825673	1	115825641	115825673	3	33
1:116090983:116091187	1	116090983	116091187	3	205
1:116192157:116192221	1	116192157	116192221	5	65
1:116200592:116200878	1	116200592	116200878	3	287
1:116213509:116213726	1	116213509	116213726	8	218
1:116380726:116380734	1	116380726	116380734	3	9
1:116380769:116380776	1	116380769	116380776	3	8
1:116382532:116382549	1	116382532	116382549	3	18
1:116625148:116625178	1	116625148	116625178	3	31
1:116654005:116654188	1	116654005	116654188	3	184
1:116917149:116917159	1	116917149	116917159	4	11
1:116917558:116917582	1	116917558	116917582	3	25
1:116961287:116961294	1	116961287	116961294	3	8
1:117210674:117210690	1	117210674	117210690	3	17
1:117215516:117215526	1	117215516	117215526	3	11
1:117280299:117280344	1	117280299	117280344	4	46
1:117280833:117280855	1	117280833	117280855	3	23
1:117281353:117281447	1	117281353	117281447	4	95
1:117317893:117317911	1	117317893	117317911	3	19
1:117318230:117318242	1	117318230	117318242	3	13
1:117390838:117391082	1	117390838	117391082	3	245
1:117904925:117904954	1	117904925	117904954	4	30
1:117924728:117924770	1	117924728	117924770	3	43
1:118135819:118135844	1	118135819	118135844	3	26
1:118176104:118176170	1	118176104	118176170	3	67
1:118199086:118199162	1	118199086	118199162	4	77
1:118199413:118199473	1	118199413	118199473	3	61
1:118684892:118684917	1	118684892	118684917	3	26
1:119380958:119380978	1	119380958	119380978	3	21
1:119459169:119459212	1	119459169	119459212	3	44
1:119522172:119522190	1	119522172	119522190	3	19
1:119526411:119526417	1	119526411	119526417	3	7
1:119526727:119526733	1	119526727	119526733	3	7
1:119526789:119526801	1	119526789	119526801	3	13
1:119527636:119527662	1	119527636	119527662	4	27
1:119528016:119528031	1	119528016	119528031	4	16
1:119528077:119528098	1	119528077	119528098	6	22
1:119528688:119528716	1	119528688	119528716	3	29
1:119528894:119528906	1	119528894	119528906	3	13
1:119536363:119536377	1	119536363	119536377	3	15
1:119549145:119549155	1	119549145	119549155	3	11
1:119682533:119682554	1	119682533	119682554	5	22
1:119683716:119683724	1	119683716	119683724	3	9
1:120154237:120154269	1	120154237	120154269	3	33
1:120191175:120191183	1	120191175	120191183	3	9
1:120752249:120752319	1	120752249	120752319	5	71
1:120904945:120904954	1	120904945	120904954	3	10
1:120905012:120905075	1	120905012	120905075	6	64
1:120905182:120905254	1	120905182	120905254	5	73
1:121135531:121135551	1	121135531	121135551	3	21
1:121143328:121143463	1	121143328	121143463	7	136
1:121355037:121355046	1	121355037	121355046	3	10
1:121357994:121358083	1	121357994	121358083	4	90
1:121365959:121366002	1	121365959	121366002	3	44
1:121405229:121405252	1	121405229	121405252	3	24
1:121430356:121430399	1	121430356	121430399	3	44
1:121478641:121478756	1	121478641	121478756	3	116
1:121479127:121479190	1	121479127	121479190	3	64
1:121479252:121479376	1	121479252	121479376	3	125
1:121482724:121482775	1	121482724	121482775	4	52
1:121483703:121483952	1	121483703	121483952	7	250
1:121484526:121484937	1	121484526	121484937	9	412
1:121485050:121485399	1	121485050	121485399	8	350
1:142538133:142538363	1	142538133	142538363	4	231
1:142595119:142595135	1	142595119	142595135	3	17
1:142618758:142618765	1	142618758	142618765	3	8
1:142634927:142634950	1	142634927	142634950	3	24
1:142791817:142791877	1	142791817	142791877	3	61
1:142795425:142795448	1	142795425	142795448	3	24
1:142801785:142801923	1	142801785	142801923	3	139
1:142802273:142802340	1	142802273	142802340	3	68
1:142914597:142914613	1	142914597	142914613	3	17
1:142923047:142923072	1	142923047	142923072	3	26
1:143120627:143120737	1	143120627	143120737	4	111
1:143133029:143133101	1	143133029	143133101	3	73
1:143150032:143150073	1	143150032	143150073	4	42
1:143155892:143156047	1	143155892	143156047	3	156
1:143184585:143184596	1	143184585	143184596	3	12
1:143185567:143185789	1	143185567	143185789	4	223
1:143283144:143283161	1	143283144	143283161	3	18
1:143403694:143403711	1	143403694	143403711	4	18
1:143465105:143465136	1	143465105	143465136	3	32
1:143467193:143467233	1	143467193	143467233	4	41
1:143879879:143879888	1	143879879	143879888	3	10
1:143964015:143964046	1	143964015	143964046	3	32
1:143992158:143992228	1	143992158	143992228	6	71
1:144000051:144000063	1	144000051	144000063	3	13
1:144000133:144000203	1	144000133	144000203	6	71
1:144094721:144094796	1	144094721	144094796	3	76
1:144533477:144533600	1	144533477	144533600	5	124
1:144534183:144534189	1	144534183	144534189	3	7
1:144534491:144534535	1	144534491	144534535	4	45
1:144703276:144703292	1	144703276	144703292	3	17
1:144930964:144931051	1	144930964	144931051	3	88
1:144931188:144931206	1	144931188	144931206	3	19
1:144931745:144931754	1	144931745	144931754	4	10
1:144932931:144933017	1	144932931	144933017	5	87
1:145009625:145009810	1	145009625	145009810	3	186
1:145061053:145061264	1	145061053	145061264	3	212
1:145075797:145075801	1	145075797	145075801	3	5
1:145077124:145077218	1	145077124	145077218	4	95
1:145080350:145080366	1	145080350	145080366	3	17
1:145092244:145092293	1	145092244	145092293	6	50
1:145092303:145092360	1	145092303	145092360	4	58
1:145092632:145092658	1	145092632	145092658	3	27
1:145097220:145097231	1	145097220	145097231	3	12
1:145124385:145124449	1	145124385	145124449	4	65
1:145210592:145210703	1	145210592	145210703	3	112
1:145210910:145210974	1	145210910	145210974	3	65
1:145263589:145263623	1	145263589	145263623	3	35
1:145382454:145382499	1	145382454	145382499	4	46
1:145382519:145382574	1	145382519	145382574	4	56
1:145383244:145383261	1	145383244	145383261	3	18
1:145390055:145390069	1	145390055	145390069	3	15
1:145390144:145390219	1	145390144	145390219	5	76
1:145395358:145395374	1	145395358	145395374	4	17
1:145440435:145440460	1	145440435	145440460	3	26
1:145515253:145515286	1	145515253	145515286	3	34
1:145515660:145515743	1	145515660	145515743	3	84
1:145764343:145764582	1	145764343	145764582	3	240
1:146009254:146009356	1	146009254	146009356	6	103
1:146009397:146009497	1	146009397	146009497	5	101
1:146367755:146367855	1	146367755	146367855	4	101
1:146544874:146544898	1	146544874	146544898	4	25
1:146549583:146549755	1	146549583	146549755	8	173
1:146550482:146550934	1	146550482	146550934	19	453
1:146556978:146556994	1	146556978	146556994	3	17
1:146649515:146649657	1	146649515	146649657	10	143
1:146676544:146676558	1	146676544	146676558	3	15
1:147266815:147266830	1	147266815	147266830	3	16
1:147291318:147291324	1	147291318	147291324	3	7
1:147731244:147731276	1	147731244	147731276	3	33
1:147737290:147737355	1	147737290	147737355	4	66
1:147782211:147782252	1	147782211	147782252	3	42
1:147801703:147801734	1	147801703	147801734	4	32
1:147807587:147807618	1	147807587	147807618	3	32
1:147825732:147825750	1	147825732	147825750	3	19
1:147826337:147826353	1	147826337	147826353	3	17
1:147826940:147826960	1	147826940	147826960	3	21
1:148001122:148001137	1	148001122	148001137	3	16
1:148240847:148240939	1	148240847	148240939	5	93
1:148356792:148356820	1	148356792	148356820	3	29
1:148864359:148864384	1	148864359	148864384	3	26
1:148864532:148864541	1	148864532	148864541	3	10
1:148864859:148864870	1	148864859	148864870	3	12
1:148876056:148876317	1	148876056	148876317	3	262
1:148876342:148876356	1	148876342	148876356	3	15
1:148901884:148901892	1	148901884	148901892	3	9
1:148901921:148901934	1	148901921	148901934	3	14
1:148902010:148902036	1	148902010	148902036	4	27
1:148902180:148902184	1	148902180	148902184	3	5
1:148902309:148902320	1	148902309	148902320	3	12
1:148902362:148902370	1	148902362	148902370	3	9
1:148902641:148902653	1	148902641	148902653	3	13
1:148928223:148928270	1	148928223	148928270	5	48
1:148930058:148930093	1	148930058	148930093	4	36
1:148931481:148931501	1	148931481	148931501	4	21
1:148931626:148931657	1	148931626	148931657	3	32
1:148941301:148941317	1	148941301	148941317	3	17
1:149021985:149022006	1	149021985	149022006	3	22
1:149147557:149147574	1	149147557	149147574	3	18
1:149147639:149147648	1	149147639	149147648	3	10
1:149148545:149148554	1	149148545	149148554	3	10
1:149157100:149157112	1	149157100	149157112	3	13
1:149162415:149162430	1	149162415	149162430	3	16
1:149170327:149170336	1	149170327	149170336	3	10
1:149222773:149222779	1	149222773	149222779	3	7
1:149222835:149222866	1	149222835	149222866	4	32
1:149230613:149230619	1	149230613	149230619	3	7
1:149232963:149232994	1	149232963	149232994	5	32
1:149233274:149233291	1	149233274	149233291	5	18
1:149284550:149284570	1	149284550	149284570	3	21
1:149284680:149284768	1	149284680	149284768	8	89
1:149284880:149284927	1	149284880	149284927	5	48
1:149285493:149285501	1	149285493	149285501	3	9
1:149285591:149285612	1	149285591	149285612	3	22
1:149285797:149285818	1	149285797	149285818	3	22
1:149286079:149286124	1	149286079	149286124	3	46
1:149286524:149286539	1	149286524	149286539	4	16
1:149286951:149286983	1	149286951	149286983	4	33
1:149287058:149287117	1	149287058	149287117	6	60
1:149287137:149287189	1	149287137	149287189	6	53
1:149287231:149287268	1	149287231	149287268	4	38
1:149287375:149287386	1	149287375	149287386	3	12
1:149287435:149287471	1	149287435	149287471	3	37
1:149287641:149287647	1	149287641	149287647	3	7
1:149287685:149287717	1	149287685	149287717	5	33
1:149287847:149287899	1	149287847	149287899	5	53
1:149288069:149288143	1	149288069	149288143	8	75
1:149288401:149288428	1	149288401	149288428	3	28
1:149288563:149288582	1	149288563	149288582	3	20
1:149288664:149288673	1	149288664	149288673	4	10
1:149293249:149293275	1	149293249	149293275	4	27
1:149293863:149293926	1	149293863	149293926	4	64
1:149293954:149294037	1	149293954	149294037	5	84
1:149294057:149294098	1	149294057	149294098	5	42
1:149294173:149294287	1	149294173	149294287	7	115
1:149294388:149294499	1	149294388	149294499	4	112
1:149297833:149297939	1	149297833	149297939	9	107
1:149298033:149298056	1	149298033	149298056	3	24
1:149298933:149298942	1	149298933	149298942	3	10
1:149299444:149299479	1	149299444	149299479	5	36
1:149305545:149305565	1	149305545	149305565	3	21
1:149326449:149326471	1	149326449	149326471	3	23
1:149326698:149326718	1	149326698	149326718	3	21
1:149333061:149333074	1	149333061	149333074	3	14
1:149333142:149333155	1	149333142	149333155	3	14
1:149333181:149333199	1	149333181	149333199	4	19
1:149670264:149670285	1	149670264	149670285	3	22
1:149672255:149672320	1	149672255	149672320	4	66
1:149672880:149672927	1	149672880	149672927	5	48
1:149672932:149672949	1	149672932	149672949	3	18
1:149680219:149680243	1	149680219	149680243	4	25
1:149684213:149684275	1	149684213	149684275	5	63
1:149684467:149684476	1	149684467	149684476	3	10
1:149711773:149711814	1	149711773	149711814	4	42
1:149711845:149711860	1	149711845	149711860	4	16
1:149711921:149711983	1	149711921	149711983	4	63
1:149712109:149712126	1	149712109	149712126	3	18
1:149718590:149718603	1	149718590	149718603	3	14
1:149947808:149947824	1	149947808	149947824	3	17
1:149981428:149981440	1	149981428	149981440	3	13
1:150064082:150064255	1	150064082	150064255	4	174
1:150205270:150205347	1	150205270	150205347	3	78
1:150209240:150209248	1	150209240	150209248	3	9
1:150228219:150228226	1	150228219	150228226	3	8
1:150293335:150293422	1	150293335	150293422	4	88
1:150294942:150295033	1	150294942	150295033	3	92
1:150335496:150335507	1	150335496	150335507	4	12
1:150335525:150335529	1	150335525	150335529	3	5
1:150539663:150539708	1	150539663	150539708	3	46
1:150542794:150542856	1	150542794	150542856	4	63
1:150546153:150546194	1	150546153	150546194	4	42
1:150585639:150585693	1	150585639	150585693	4	55
1:150594029:150594047	1	150594029	150594047	3	19
1:150602730:150602738	1	150602730	150602738	3	9
1:150602768:150602781	1	150602768	150602781	3	14
1:150603291:150603329	1	150603291	150603329	3	39
1:150808791:150809071	1	150808791	150809071	4	281
1:150849694:150849805	1	150849694	150849805	7	112
1:150897933:150898091	1	150897933	150898091	8	159
1:150898159:150898175	1	150898159	150898175	4	17
1:150898286:150898302	1	150898286	150898302	4	17
1:150947930:150947949	1	150947930	150947949	4	20
1:151111290:151111306	1	151111290	151111306	3	17
1:151138178:151138194	1	151138178	151138194	4	17
1:151168652:151168668	1	151168652	151168668	4	17
1:151226884:151226941	1	151226884	151226941	9	58
1:151300621:151300684	1	151300621	151300684	8	64
1:151300698:151300709	1	151300698	151300709	3	12
1:151362895:151362957	1	151362895	151362957	5	63
1:151410096:151410184	1	151410096	151410184	4	89
1:151429208:151429226	1	151429208	151429226	3	19
1:151429333:151429444	1	151429333	151429444	3	112
1:151462766:151462885	1	151462766	151462885	3	120
1:151482724:151482749	1	151482724	151482749	3	26
1:151513010:151513014	1	151513010	151513014	3	5
1:151694471:151694478	1	151694471	151694478	3	8
1:151773108:151773306	1	151773108	151773306	5	199
1:151882567:151882575	1	151882567	151882575	3	9
1:151967017:151967023	1	151967017	151967023	3	7
1:152158135:152158148	1	152158135	152158148	3	14
1:152236721:152236739	1	152236721	152236739	3	19
1:152371999:152372039	1	152371999	152372039	3	41
1:152467744:152467831	1	152467744	152467831	3	88
1:152516495:152516523	1	152516495	152516523	3	29
1:152595398:152595416	1	152595398	152595416	3	19
1:153482424:153482447	1	153482424	153482447	3	24
1:153607545:153607577	1	153607545	153607577	4	33
1:153607605:153607621	1	153607605	153607621	4	17
1:153607874:153607923	1	153607874	153607923	5	50
1:153608014:153608024	1	153608014	153608024	3	11
1:153651742:153651746	1	153651742	153651746	3	5
1:153683574:153683590	1	153683574	153683590	3	17
1:153699865:153699897	1	153699865	153699897	3	33
1:153705175:153705203	1	153705175	153705203	3	29
1:153762159:153762201	1	153762159	153762201	4	43
1:153762359:153762420	1	153762359	153762420	5	62
1:153794103:153794277	1	153794103	153794277	10	175
1:153839026:153839297	1	153839026	153839297	3	272
1:153899732:153899752	1	153899732	153899752	3	21
1:153938703:153938859	1	153938703	153938859	5	157
1:153938887:153938914	1	153938887	153938914	4	28
1:153948807:153948893	1	153948807	153948893	6	87
1:154147212:154147265	1	154147212	154147265	3	54
1:154359190:154359222	1	154359190	154359222	3	33
1:154359312:154359359	1	154359312	154359359	3	48
1:154380705:154380755	1	154380705	154380755	3	51
1:154404336:154404435	1	154404336	154404435	4	100
1:154439937:154440007	1	154439937	154440007	3	71
1:154470386:154470410	1	154470386	154470410	3	25
1:154720543:154720741	1	154720543	154720741	4	199
1:154781408:154781427	1	154781408	154781427	4	20
1:154781635:154781662	1	154781635	154781662	3	28
1:154781731:154781766	1	154781731	154781766	3	36
1:154816932:154816941	1	154816932	154816941	3	10
1:154830321:154830463	1	154830321	154830463	5	143
1:154839734:154839813	1	154839734	154839813	5	80
1:154839823:154839909	1	154839823	154839909	5	87
1:154839994:154840048	1	154839994	154840048	3	55
1:154847029:154847172	1	154847029	154847172	4	144
1:154908643:154908746	1	154908643	154908746	8	104
1:154915859:154915912	1	154915859	154915912	5	54
1:154934436:154934440	1	154934436	154934440	3	5
1:154956911:154956955	1	154956911	154956955	4	45
1:155137147:155137167	1	155137147	155137167	3	21
1:155153476:155153502	1	155153476	155153502	3	27
1:155194162:155194417	1	155194162	155194417	13	256
1:155213626:155213649	1	155213626	155213649	3	24
1:155214297:155214303	1	155214297	155214303	3	7
1:155274394:155274484	1	155274394	155274484	6	91
1:155274597:155274787	1	155274597	155274787	4	191
1:155290372:155290389	1	155290372	155290389	3	18
1:155366262:155366381	1	155366262	155366381	3	120
1:155477442:155477558	1	155477442	155477558	4	117
1:155516317:155516473	1	155516317	155516473	5	157
1:155534006:155534012	1	155534006	155534012	3	7
1:155640749:155640778	1	155640749	155640778	4	30
1:155901241:155901267	1	155901241	155901267	3	27
1:155929298:155929374	1	155929298	155929374	4	77
1:156066327:156066365	1	156066327	156066365	4	39
1:156067725:156067739	1	156067725	156067739	3	15
1:156126296:156126414	1	156126296	156126414	3	119
1:156127119:156127221	1	156127119	156127221	6	103
1:156184331:156184419	1	156184331	156184419	3	89
1:156186238:156186259	1	156186238	156186259	3	22
1:156186285:156186305	1	156186285	156186305	3	21
1:156186313:156186488	1	156186313	156186488	24	176
1:156261106:156261133	1	156261106	156261133	3	28
1:156261200:156261224	1	156261200	156261224	4	25
1:156306921:156306933	1	156306921	156306933	3	13
1:156384919:156384951	1	156384919	156384951	3	33
1:156404593:156404599	1	156404593	156404599	3	7
1:156412133:156412143	1	156412133	156412143	3	11
1:156452357:156452378	1	156452357	156452378	3	22
1:156472853:156472866	1	156472853	156472866	3	14
1:156475414:156475420	1	156475414	156475420	3	7
1:156475458:156475488	1	156475458	156475488	5	31
1:156481521:156481663	1	156481521	156481663	5	143
1:156561134:156561146	1	156561134	156561146	3	13
1:156644998:156645013	1	156644998	156645013	3	16
1:156696372:156696422	1	156696372	156696422	3	51
1:156719795:156719833	1	156719795	156719833	3	39
1:156755025:156755130	1	156755025	156755130	4	106
1:156765801:156765927	1	156765801	156765927	3	127
1:156766332:156766418	1	156766332	156766418	5	87
1:156889092:156889150	1	156889092	156889150	3	59
1:156918264:156918285	1	156918264	156918285	3	22
1:157107480:157107493	1	157107480	157107493	3	14
1:157188457:157188473	1	157188457	157188473	3	17
1:157208147:157208486	1	157208147	157208486	3	340
[truncated: 34,659 more rows]
