# Supplementary material for: Distinct Co-methylation Patterns in African and European Populations and Their Genetic Associations
Source: Genomics Proteomics Bioinformatics. 2025 Mar 22;23(5):qzaf096. doi: 10.1093/gpbjnl/qzaf096 (PMC13005945; doi:10.1093/gpbjnl/qzaf096)
Supplement: qzaf096_Supplementary_Data [file qzaf096_supplementary_data.zip › Table S3.xlsx]

## Sheet: S.Table3
Table S3 Characteristics of DNA methylation array data sets used in this study
ID	Sample size (EUR/AFR)	Tissue	Experiment type	Reference
GSE36369	192 (96/96)	Lymphoblastoid cell lines (LCLs)	HM450K	DNA methylation contributes to natural human variation
GSE39672	133 (60/73)	Lymphoblastoid cell lines (LCLs)	HM450K	Genome-wide variation of cytosine modifications between European and African populations and their implications for complex traits
GSE40699	5 (4/1)	Lymphoblastoid cell lines (LCLs)	HM450K	An integrated encyclopedia of DNA elements in the human genome
AFR, African; EUR, European.
