# Supplementary material for: Distinct Co-methylation Patterns in African and European Populations and Their Genetic Associations
Source: Genomics Proteomics Bioinformatics. 2025 Mar 22;23(5):qzaf096. doi: 10.1093/gpbjnl/qzaf096 (PMC13005945; doi:10.1093/gpbjnl/qzaf096)
Supplement: qzaf096_Supplementary_Data [file qzaf096_supplementary_data.zip › Table S4.xlsx]

## Sheet: S.Table4
Table S4 Colocalization and enrichment of CMRs in genomic features
Feature	Num.	fold	FDR
Strong enhancer	18373	6.80762	0.001
Poised promoter	2365	4.67786	0.001
Weak promoter	7104	4.45428	0.001
CpG island	12465	4.25771	0.001
Active promoter	9896	3.4036	0.001
CpG shore	16685	2.68732	0.001
Weak enhancer	11126	2.47017	0.001
Insulator	1859	1.90297	0.001
5'UTR	2876	1.88321	0.001
Coding exon	7663	1.83477	0.001
Pseudogene	737	1.58301	0.001
Transcriptional transition	1902	1.53082	0.001
3'UTR	3022	1.51955	0.001
Downstream	2033	1.45248	0.001
CpG shelf	4758	1.16244	0.001
LncRNA	10609	0.989806	0.786
Intron	46914	0.981444	0.001
Transcriptional elongation	2416	0.29445	0.001
