# Supplementary material for: Distinct Co-methylation Patterns in African and European Populations and Their Genetic Associations
Source: Genomics Proteomics Bioinformatics. 2025 Mar 22;23(5):qzaf096. doi: 10.1093/gpbjnl/qzaf096 (PMC13005945; doi:10.1093/gpbjnl/qzaf096)
Supplement: qzaf096_Supplementary_Data [file qzaf096_supplementary_data.zip › Table S5.xlsx]

## Sheet: S.Table5
Table S5 DNAm changes between two human populations across genomic features
Feature	Cosine similarity	mean(AFR)-mean(EUR)	P value	FDR
Transcriptional elongation	0.988645	-0.00660293	0.6822	0.979094
Active promoter	0.970862	-0.0124596	0.5636	0.979094
Weak promoter	0.974423	-0.00304689	0.9247	0.979094
Poised promoter	0.95673	0.00998959	0.8583	0.979094
Insulator	0.97228	-0.00669185	0.5779	0.979094
Transcriptional transition	0.983112	-0.00846922	0.7608	0.979094
CpG island	0.970551	0.0144038	0.6217	0.979094
Pseudogene	0.982557	0.0101327	0.3951	0.979094
LncRNA	0.981404	-0.0075019	0.3722	0.979094
3'UTR	0.977781	0.000159854	1	1
5'UTR	0.974143	0.00357703	0.6977	0.979094
Coding exon	0.980799	0.00348373	0.8914	0.979094
Downstream	0.980381	-0.0101159	0.5083	0.979094
Intron	0.982087	-0.0122912	0.3835	0.979094
Strong enhancer	0.974846	-0.0276147	0.2613	0.979094
CpG shelf	0.982306	-0.0193001	0.3289	0.979094
CpG shore	0.978862	0.00227583	0.8419	0.979094
Weak enhancer	0.978121	-0.0144812	0.495	0.979094
