# Supplementary material for: Distinct Co-methylation Patterns in African and European Populations and Their Genetic Associations
Source: Genomics Proteomics Bioinformatics. 2025 Mar 22;23(5):qzaf096. doi: 10.1093/gpbjnl/qzaf096 (PMC13005945; doi:10.1093/gpbjnl/qzaf096)
Supplement: qzaf096_Supplementary_Data [file qzaf096_supplementary_data.zip › Table S6.xlsx]

## Sheet: S.Table6
Table S6 EWAS catalog annotation of CpG sites within Pop-CMRs
Feature	Num.	Fold	P	FDR
Pancreatic ductal adenocarcinoma	1	2.0141	0.394	0.700444
Fetal vs adult liver	1	0.807428	0.712	0.645
Gestational age	2	2.33645	0.2135	0.569333
Ageing	1	3.06279	0.286	0.572
Sex	1	1.26904	0.556	0.88
Primary sjogrens syndrome	1	3.40136	0.2565	0.572
Alcohol consumption per day	1	44.4444	0.0225	0.12
Tissue	5	0.690465	0.8625	0.264
Breastfeeding	1	333.333	0.003	0.048
Alcohol consumption previous week consumption	1	13.5135	0.072	0.288
Mulder-RH age model 1 with age as a fixed effect	4	0.707714	0.822	0.332
Mulder-RH age model 1 with age as a random effect	3	0.80819	0.717	0.483
Mulder-RH age model 2 at 6y with age as a fixed effect	1	0.473261	0.88	0.374
GSTZ1 protein levels	1	125	0.008	0.064
C-reactive protein evels	1	0.773694	0.7295	0.6255
Type 2 diabetes	1	6.47249	0.141	0.988
