# Supplementary material for: Distinct Co-methylation Patterns in African and European Populations and Their Genetic Associations
Source: Genomics Proteomics Bioinformatics. 2025 Mar 22;23(5):qzaf096. doi: 10.1093/gpbjnl/qzaf096 (PMC13005945; doi:10.1093/gpbjnl/qzaf096)
Supplement: qzaf096_Supplementary_Data [file qzaf096_supplementary_data.zip › Table S7.xlsx]

## Sheet: S.Table7
Table S7 Investigation of Pop-CMRs in an HM450K array data set
CMR	Overlapping HM450K CpG	AML difference	FDR
1:205819126:205819423	cg11965913	0.178642	2.29703e-14
1:205819126:205819423	cg14159672	0.252813	3.59884e-15
1:205819126:205819423	cg14893161	0.191842	6.8534e-18
13:79234435:79234484	cg21838488	0.119684	7.21504e-09
15:40348298:40348308	cg14482712	-0.00381767	0.932561
6:148663571:148663585	cg06081609	0.00286003	0.512378
6:148663571:148663585	cg23867718	0.00470538	0.171124
