# Supplementary material for: Distinct Co-methylation Patterns in African and European Populations and Their Genetic Associations
Source: Genomics Proteomics Bioinformatics. 2025 Mar 22;23(5):qzaf096. doi: 10.1093/gpbjnl/qzaf096 (PMC13005945; doi:10.1093/gpbjnl/qzaf096)
Supplement: qzaf096_Supplementary_Data [file qzaf096_supplementary_data.zip › Table S8.xlsx]

## Sheet: S.Table8
Table S8 Characteristics of Pop-CMR-Covered array CpGs previously identified as population-specific
CMR	Overlapping HM450K CpG	Previously reported as population-specific CpGs	Array paltform	Reference
1:205819126:205819423	cg11965913	Yes	HM450K	Accurate ethnicity prediction from placental DNA methylation data
1:205819126:205819423	cg14159672	Yes	EPIC	Exploring the genetic basis of human population differences in DNA methylation and their causal impact on immune gene regulation
1:205819126:205819423	cg14893161	Yes	EPIC	Exploring the genetic basis of human population differences in DNA methylation and their causal impact on immune gene regulation
13:79234435:79234484	cg21838488	Yes	EPIC	Exploring the genetic basis of human population differences in DNA methylation and their causal impact on immune gene regulation
15:40348298:40348308	cg14482712	Yes	EPIC	Exploring the genetic basis of human population differences in DNA methylation and their causal impact on immune gene regulation
6:148663571:148663585	cg06081609	Yes	HM450K	Racial and socioeconomic disparity associates with differences in cardiac DNA methylation among men with end-stage heart failure
6:148663571:148663585	cg23867718	Yes	HM450K	An integrative framework and recommendations for the study of DNA methylation in the context of race and ethnicity
