# Supplementary material for: Distinct Co-methylation Patterns in African and European Populations and Their Genetic Associations
Source: Genomics Proteomics Bioinformatics. 2025 Mar 22;23(5):qzaf096. doi: 10.1093/gpbjnl/qzaf096 (PMC13005945; doi:10.1093/gpbjnl/qzaf096)
Supplement: qzaf096_Supplementary_Data [file qzaf096_supplementary_data.zip › Table S9.xlsx]

## Sheet: S.Table9
Table S9 Enrichment of Pop-CMRs in genomic features
Feature	Num.	Fold	FDR
Insulator	4	2.02686	0.78
Weak enhancer	19	1.6534	0.378
Downstream	3	1.50451	0.866571
Pseudogene	1	1.5083	0.975
5′-UTR	4	1.42501	0.866571
3′-UTR	4	1.386	0.866571
Intron	58	1.19319	0.378
LncRNA	13	1.16555	0.866571
Transcriptional elongation	3	1.16982	0.975
Transcriptional transition	2	1.03761	1
CpG shelf	4	0.810619	0.988
Coding exon	5	0.668941	0.578571
Strong enhancer	11	0.641306	0.288
CpG shore	10	0.605895	0.288
Weak promoter	4	0.598892	0.576
Active promoter	4	0.446229	0.288
CpG island	4	0.358857	0.198
Poised promoter	0	0.0955	0.3438
