# Supplementary material for: Distinct Co-methylation Patterns in African and European Populations and Their Genetic Associations
Source: Genomics Proteomics Bioinformatics. 2025 Mar 22;23(5):qzaf096. doi: 10.1093/gpbjnl/qzaf096 (PMC13005945; doi:10.1093/gpbjnl/qzaf096)
Supplement: qzaf096_Supplementary_Data [file qzaf096_supplementary_data.zip › Table S10.xlsx]

## Sheet: S.Table10
Table S10 Previously reported population-specific CpGs in the array
Population-specific CpG
cg00000236
cg00000658
cg00000721
cg00000776
cg00000905
cg00000924
cg00001126
cg00001594
cg00001755
cg00001809
cg00001874
cg00002028
cg00002033
cg00002224
cg00002684
cg00002809
cg00003014
cg00003529
cg00003858
cg00003965
cg00004067
cg00004073
cg00004089
cg00004700
cg00004818
cg00005010
cg00005040
cg00005164
cg00005347
cg00005423
cg00005861
cg00006397
cg00006735
cg00006771
cg00006787
cg00008033
cg00008452
cg00008629
cg00008695
cg00008795
cg00008819
cg00009349
cg00009421
cg00009916
cg00010168
cg00010529
cg00010742
cg00010853
cg00011122
cg00011239
cg00011345
cg00011513
cg00011855
cg00011994
cg00012036
cg00012148
cg00012203
cg00012238
cg00012362
cg00012576
cg00012638
cg00013015
cg00013369
cg00013410
cg00013441
cg00013804
cg00013899
cg00014168
cg00014260
cg00014289
cg00014333
cg00014638
cg00014754
cg00014998
cg00015024
cg00015343
cg00015530
cg00015699
cg00015801
cg00016226
cg00016498
cg00016934
cg00017002
cg00017033
cg00017203
cg00017595
cg00017842
cg00018179
cg00018184
cg00018261
cg00018443
cg00018524
cg00018850
cg00019085
cg00019137
cg00019151
cg00019678
cg00019759
cg00019826
cg00019841
cg00019877
cg00020172
cg00020438
cg00020617
cg00021028
cg00021166
cg00021340
cg00021762
cg00021892
cg00022101
cg00022138
cg00022145
cg00022235
cg00022606
cg00022866
cg00022871
cg00023001
cg00023024
cg00023351
cg00023507
cg00023726
cg00024046
cg00024396
cg00024516
cg00024989
cg00025354
cg00025643
cg00025680
cg00026141
cg00026183
cg00026222
cg00026302
cg00026327
cg00026362
cg00026401
cg00026455
cg00026457
cg00026857
cg00026920
cg00026938
cg00026974
cg00027155
cg00027669
cg00027808
cg00027842
cg00028022
cg00028034
cg00028338
cg00028636
cg00028678
cg00028813
cg00028844
cg00028918
cg00029161
cg00029521
cg00029826
cg00029855
cg00029922
cg00029973
cg00030290
cg00030501
cg00031063
cg00031303
cg00031346
cg00031476
cg00031556
cg00032227
cg00032246
cg00032308
cg00032661
cg00032852
cg00032884
cg00032959
cg00033102
cg00033155
cg00033213
cg00033304
cg00033396
cg00033450
cg00033773
cg00033909
cg00034039
cg00034076
cg00034556
cg00034755
cg00035452
cg00035453
cg00035636
cg00036011
cg00036119
cg00036352
cg00036588
cg00036788
cg00036871
cg00037035
cg00037457
cg00037535
cg00037681
cg00037930
cg00037986
cg00038342
cg00038711
cg00038857
cg00039016
cg00039480
cg00039564
cg00039864
cg00040588
cg00040781
cg00040923
cg00041328
cg00041564
cg00041599
cg00041872
cg00042079
cg00042205
cg00042341
cg00042478
cg00042568
cg00042637
cg00042882
cg00043076
cg00043265
cg00043564
cg00043591
cg00043664
cg00043800
cg00044097
cg00044289
cg00044995
cg00045034
cg00045114
cg00045118
cg00045227
cg00045532
cg00045762
cg00045910
cg00046537
cg00046991
cg00047050
cg00047052
cg00047079
cg00047553
cg00047843
cg00048842
cg00049004
cg00049156
cg00049323
cg00049440
cg00049595
cg00049729
cg00049892
cg00049960
cg00049981
cg00050034
cg00050133
cg00050312
cg00050336
cg00050496
cg00050654
cg00051662
cg00051818
cg00052385
cg00052482
cg00052626
cg00052692
cg00052865
cg00052932
cg00053292
cg00053647
cg00053851
cg00054047
cg00054352
cg00054408
cg00054639
cg00054791
cg00055486
cg00055510
cg00055557
cg00055603
cg00055617
cg00055771
cg00056433
cg00056754
cg00057231
cg00057272
cg00057393
cg00057593
cg00057722
cg00057880
cg00058009
cg00058026
cg00058291
cg00058857
cg00058879
cg00058903
cg00059034
cg00059053
cg00059439
cg00059652
cg00059699
cg00059870
cg00059977
cg00060004
cg00060374
cg00060403
cg00060627
cg00060641
cg00060800
cg00060986
cg00061412
cg00061413
cg00061678
cg00061695
cg00061811
cg00061860
cg00061868
cg00061907
cg00062119
cg00062736
cg00063006
cg00063174
cg00063279
cg00063346
cg00063357
cg00063477
cg00063661
cg00063748
cg00063828
cg00063959
cg00064347
cg00064778
cg00064950
cg00065048
cg00065061
cg00065215
cg00065419
cg00065935
cg00065957
cg00066184
cg00066805
cg00066854
cg00067141
cg00067528
cg00067696
cg00067742
cg00067758
cg00068102
cg00068433
cg00068503
cg00068779
cg00069242
cg00069463
cg00069658
cg00069815
cg00070899
cg00071241
cg00071265
cg00071446
cg00071751
cg00071950
cg00072957
cg00073384
cg00073460
cg00074198
cg00074348
cg00074638
cg00074851
cg00075204
cg00076152
cg00076195
cg00076313
cg00076538
cg00076797
cg00077450
cg00078102
cg00078348
cg00078857
cg00078940
cg00078996
cg00079019
cg00079293
cg00079375
cg00079563
cg00079649
cg00079887
cg00079898
cg00080252
cg00080489
cg00081019
cg00081087
cg00081105
cg00081404
cg00081439
cg00081666
cg00081854
cg00082540
cg00082874
cg00082939
cg00083042
cg00083206
cg00084019
cg00084202
cg00084205
cg00084577
cg00084604
cg00084643
cg00084687
cg00085013
cg00085122
cg00085256
cg00085403
cg00085420
cg00085800
cg00086186
cg00086266
cg00086493
cg00086809
cg00086871
cg00087098
cg00087298
cg00087568
cg00087898
cg00088183
cg00088227
cg00088844
cg00089219
cg00089453
cg00089695
cg00090103
cg00090197
cg00090431
cg00090521
cg00090648
cg00090787
cg00090792
cg00091552
cg00091693
cg00091960
cg00092309
cg00092565
cg00092611
cg00093057
cg00093058
cg00093087
cg00093095
cg00093354
cg00093522
cg00093634
cg00094303
cg00094412
cg00094597
cg00094649
cg00094851
cg00094901
cg00094913
cg00095099
cg00095165
cg00095214
cg00095333
cg00095431
cg00095526
cg00095626
cg00095677
cg00095688
cg00095728
cg00095846
cg00095930
cg00095936
cg00096104
cg00096845
cg00096956
cg00096979
cg00097225
cg00097415
cg00097446
cg00097513
cg00097619
cg00097794
cg00098029
cg00098188
cg00098553
cg00098673
cg00098692
cg00098819
cg00099023
cg00099393
cg00099768
cg00100123
cg00100151
cg00100158
cg00100680
cg00100703
cg00100948
cg00100963
cg00101104
cg00101154
cg00101583
cg00101602
cg00101693
cg00101728
cg00101753
cg00102093
cg00102615
cg00102886
cg00103075
cg00103685
cg00103879
cg00103908
cg00103984
cg00104267
cg00104484
cg00104553
cg00104608
cg00104845
cg00105253
cg00105628
cg00106512
cg00106744
cg00106989
cg00107028
cg00107097
cg00107241
cg00107629
cg00107745
cg00108098
cg00108164
cg00108228
cg00108351
cg00109102
cg00109178
cg00109293
cg00109653
cg00110666
cg00110776
cg00110925
cg00111102
cg00111333
cg00112048
cg00112251
cg00112314
cg00112687
cg00112952
cg00113020
cg00113050
cg00113096
cg00113369
cg00113712
cg00114084
cg00114159
cg00114160
cg00114367
cg00114625
cg00114784
cg00114944
cg00115102
cg00115149
cg00115167
cg00115288
cg00115639
cg00115714
cg00115984
cg00116092
cg00116265
cg00116315
cg00116418
cg00116658
cg00117018
cg00117536
cg00117869
cg00117908
cg00118158
cg00118229
cg00118342
cg00118966
cg00118989
cg00119186
cg00119279
cg00119460
cg00119464
cg00119691
cg00119770
cg00119896
cg00119986
cg00120096
cg00120123
cg00120147
cg00120887
cg00120948
cg00121045
cg00121091
cg00121142
cg00121148
cg00121528
cg00121533
cg00121640
cg00122215
cg00122326
cg00122334
cg00122434
cg00122659
cg00122765
cg00122779
cg00122854
cg00123225
cg00123317
cg00123920
cg00124133
cg00124488
cg00124711
cg00124902
cg00125289
cg00125544
cg00125768
cg00126498
cg00126536
cg00126636
cg00126657
cg00127137
cg00128430
cg00128651
cg00128654
cg00128702
cg00128732
cg00128774
cg00129232
cg00129389
cg00129524
cg00129847
cg00130181
cg00130223
cg00130393
cg00130707
cg00130710
cg00130820
cg00131244
cg00131372
cg00131618
cg00131691
cg00131758
cg00131893
cg00132782
cg00132819
cg00132972
cg00133624
cg00133698
cg00133857
cg00133970
cg00134032
cg00134210
cg00134539
cg00134602
cg00134645
cg00134787
cg00134812
cg00134934
cg00135056
cg00135257
cg00135293
cg00135841
cg00135874
cg00135882
cg00136077
cg00136400
cg00136470
cg00136477
cg00136852
cg00136968
cg00137195
cg00137750
cg00137828
cg00137855
cg00138041
cg00139033
cg00139389
cg00140004
cg00140479
cg00141174
cg00141366
cg00141838
cg00142402
cg00142450
cg00143527
cg00143809
cg00143909
cg00143986
cg00144725
cg00145093
cg00145488
cg00145911
cg00145961
cg00146004
cg00146085
cg00146096
cg00146350
cg00146437
cg00146676
cg00146755
cg00146756
cg00147009
cg00147079
cg00147160
cg00147172
cg00147248
cg00147509
cg00147752
cg00147943
cg00148063
cg00148223
cg00148376
cg00148497
cg00148558
cg00148669
cg00148727
cg00148881
cg00148926
cg00149213
cg00149492
cg00149734
cg00149947
cg00150785
cg00150925
cg00150989
cg00151048
cg00151073
cg00151571
cg00151676
cg00152126
cg00152167
cg00152322
cg00152565
cg00152838
cg00152978
cg00153082
cg00153110
cg00153306
cg00153707
cg00153944
cg00154357
cg00154652
cg00154727
cg00154902
cg00155535
cg00155593
cg00155609
cg00155622
cg00155882
cg00156118
cg00156427
cg00156497
cg00157034
cg00157142
cg00157199
cg00157228
cg00157658
cg00157864
cg00157962
cg00158254
cg00158434
cg00158539
cg00158600
cg00158683
cg00158770
cg00159214
cg00159289
cg00159370
cg00159523
cg00159682
cg00159764
cg00159951
cg00159953
cg00160183
cg00160262
cg00160388
cg00160522
cg00160902
cg00160976
cg00160981
cg00161243
cg00161556
cg00161705
cg00161931
cg00162952
cg00163365
cg00163481
cg00163510
cg00163546
cg00163576
cg00163674
cg00163727
cg00163965
cg00164053
cg00164084
cg00164175
cg00164196
cg00164235
cg00164282
cg00164335
cg00164430
cg00164546
cg00164582
cg00164678
cg00164997
cg00166210
cg00166687
cg00166722
cg00166836
cg00166915
cg00167259
cg00167504
cg00167654
cg00167763
cg00167979
cg00167995
cg00168184
cg00168240
cg00168459
cg00168815
cg00168942
cg00169164
cg00169167
cg00169175
cg00169205
cg00169354
cg00169586
cg00169617
cg00169633
cg00169657
cg00169725
cg00170236
cg00170242
cg00170343
cg00170620
cg00170720
cg00171634
cg00171690
cg00171785
cg00172227
cg00172597
cg00172803
cg00173504
cg00173771
cg00173776
cg00174294
cg00174500
cg00174508
cg00174654
cg00174901
cg00174967
cg00175237
cg00175344
cg00175423
cg00175573
cg00175987
cg00176111
cg00176407
cg00176657
cg00176740
cg00176896
cg00177431
cg00177456
cg00177866
cg00178224
cg00178249
cg00178551
cg00178864
cg00179014
cg00179082
cg00179085
cg00179110
cg00179906
cg00179952
cg00180266
cg00180787
cg00181061
cg00181257
cg00181327
cg00181439
cg00181550
cg00182202
cg00182256
cg00182640
cg00182780
cg00183067
cg00183340
cg00183480
cg00183569
cg00183804
cg00184279
cg00184953
cg00185615
cg00185622
cg00185634
cg00185660
cg00186374
cg00186383
cg00186414
cg00186462
cg00186954
cg00187120
cg00187229
cg00187437
cg00187465
cg00187614
cg00187933
cg00188402
cg00188450
cg00189533
cg00190201
cg00190281
cg00190993
cg00192026
cg00192031
cg00192275
cg00192703
cg00192823
cg00192856
cg00193521
cg00193613
cg00193963
cg00194146
cg00194233
cg00195144
cg00195828
cg00196012
cg00197006
cg00197364
cg00198102
cg00198141
cg00198407
cg00198586
cg00198680
cg00198759
cg00198994
cg00199047
cg00199065
cg00199519
cg00200230
cg00200289
cg00200469
cg00200667
cg00200755
cg00201142
cg00201234
cg00201414
cg00201760
cg00201779
cg00201870
cg00202610
cg00203698
cg00203805
cg00204533
cg00204748
cg00204778
cg00205076
cg00205313
cg00205384
cg00205756
cg00205813
cg00206052
cg00206161
cg00206168
cg00206287
cg00206407
cg00206463
cg00206779
cg00207008
cg00207833
cg00207855
cg00207873
cg00207939
cg00208967
cg00209038
cg00209066
cg00209129
cg00209786
cg00210007
cg00210042
cg00210133
cg00211069
cg00211086
cg00211178
cg00211372
cg00211726
cg00212119
cg00212549
cg00212786
cg00213044
cg00213052
cg00213119
cg00213281
cg00213295
cg00213643
cg00213761
cg00213822
cg00213905
cg00214250
cg00214548
cg00214856
cg00214970
cg00215017
cg00215066
cg00215204
cg00215214
cg00215425
cg00215432
cg00215521
cg00215550
cg00215758
cg00215922
cg00216024
cg00216055
cg00216305
cg00216804
cg00217055
cg00217225
cg00217306
cg00217461
cg00218215
cg00218404
cg00219763
cg00219774
cg00220225
cg00221070
cg00221525
cg00221650
cg00221718
cg00223245
cg00223477
cg00223569
cg00224465
cg00224471
cg00224523
cg00224673
cg00224807
cg00224886
cg00224929
cg00225623
cg00225697
cg00225902
cg00226085
cg00226360
cg00226651
cg00226815
cg00226822
cg00226956
cg00227490
cg00227651
cg00228126
cg00228390
cg00228799
cg00229809
cg00230271
cg00230368
cg00230628
cg00230837
cg00230899
cg00231006
cg00231140
cg00231422
cg00231519
cg00231728
cg00231810
cg00232059
cg00232149
cg00232265
cg00232388
cg00232402
cg00232453
cg00232675
cg00232679
cg00232827
cg00234027
cg00234384
cg00234462
cg00234625
cg00234655
cg00234719
cg00235537
cg00235999
cg00236150
cg00236261
cg00236729
cg00237391
cg00237475
cg00237520
cg00237586
cg00238038
cg00238052
cg00238131
cg00238391
cg00238698
cg00238848
cg00239061
cg00239751
cg00239796
cg00239915
cg00240205
cg00240732
cg00241274
cg00241482
cg00241650
cg00241745
cg00241813
cg00242031
cg00242147
cg00242325
cg00242772
cg00242839
cg00242949
cg00243272
cg00243321
cg00243323
cg00243364
cg00243527
cg00243547
cg00243574
cg00243963
cg00244034
cg00244328
cg00244634
cg00244654
cg00244745
cg00244776
cg00245850
cg00245856
cg00245890
cg00246301
cg00246768
cg00247094
cg00247512
cg00247599
cg00247614
cg00247803
cg00248174
cg00248439
cg00248488
cg00248856
cg00248861
cg00248938
cg00249093
cg00249383
cg00250422
cg00250483
cg00250743
cg00250761
cg00251125
cg00251250
cg00251405
cg00251678
cg00251875
cg00252057
cg00252121
cg00252162
cg00252332
cg00252418
cg00252455
cg00252533
cg00252701
cg00252781
cg00252799
cg00252804
cg00252813
cg00252814
cg00253058
cg00253065
cg00253126
cg00253248
cg00253403
cg00253428
cg00253851
cg00253867
cg00254258
cg00254681
cg00255142
cg00255636
cg00255732
cg00255882
cg00255919
cg00256046
cg00256081
cg00256709
cg00256928
cg00257474
cg00257659
cg00257789
cg00257920
cg00258165
cg00258199
cg00258445
cg00258597
cg00258633
cg00259043
cg00259097
cg00259111
cg00259249
cg00259282
cg00259584
cg00260012
cg00260235
cg00260387
cg00260512
cg00260575
cg00260802
cg00260803
cg00260810
cg00260937
cg00260950
cg00261621
cg00261900
cg00261912
cg00262031
cg00262061
cg00262122
cg00262159
cg00262681
cg00263032
cg00263240
cg00263248
cg00264419
cg00264591
cg00265304
cg00265360
cg00265412
cg00265512
cg00265634
cg00265812
cg00266002
cg00266920
cg00267156
cg00267286
cg00267408
cg00267746
cg00268019
cg00268085
cg00268338
cg00268945
cg00269440
cg00269659
cg00269817
cg00270093
cg00270259
cg00270625
cg00270878
cg00271154
cg00271210
cg00271882
cg00272484
cg00272608
cg00272795
cg00272903
cg00273068
cg00273220
cg00273359
cg00273383
cg00273737
cg00274365
cg00274815
cg00274965
cg00275126
cg00275362
cg00275372
cg00275479
cg00275503
cg00275741
cg00276752
cg00276797
cg00277397
cg00277596
cg00277866
cg00277996
cg00277997
cg00278102
cg00278107
cg00278329
cg00278494
cg00278692
cg00278810
cg00279001
cg00279755
cg00279778
cg00280235
cg00280345
cg00280479
cg00280502
cg00280609
cg00280758
cg00280799
cg00280991
cg00281048
cg00281467
cg00281967
cg00281977
cg00282249
cg00282411
cg00283524
cg00283771
cg00284259
cg00284369
cg00284493
cg00284551
cg00284585
cg00284720
cg00285237
cg00285294
cg00285317
cg00285394
cg00285483
cg00286119
cg00286513
cg00286562
cg00286909
cg00287115
cg00287122
cg00287589
cg00287711
cg00287809
cg00287841
cg00288598
cg00288612
cg00288746
cg00289503
cg00290101
cg00290498
cg00290758
cg00291003
cg00291051
cg00291136
cg00291292
cg00291316
cg00291837
cg00291877
cg00291981
cg00292029
cg00292071
cg00292312
cg00292331
cg00292851
cg00293060
cg00293409
cg00293800
cg00293940
cg00294065
cg00294152
cg00294718
cg00294848
cg00294940
cg00295259
cg00295382
cg00295418
cg00295448
cg00295780
cg00295948
cg00296079
cg00296501
cg00296936
cg00297010
cg00297600
cg00298399
cg00298919
cg00299396
cg00299820
cg00300637
cg00300808
cg00301396
cg00301619
cg00301762
cg00302083
cg00302763
cg00302979
cg00303049
cg00303108
cg00303111
cg00303773
cg00303908
cg00304185
cg00305188
cg00305193
cg00305774
cg00305797
cg00305947
cg00305993
cg00306003
cg00306090
cg00306311
cg00306426
cg00306523
cg00306893
cg00307254
cg00307383
cg00307530
cg00307685
cg00308185
cg00308439
cg00308594
cg00309232
cg00309402
cg00309970
cg00310399
cg00310588
cg00310728
cg00311307
cg00311360
cg00311702
cg00311963
cg00312125
cg00312594
cg00312762
cg00312809
cg00313094
cg00313185
cg00313284
cg00313795
cg00313857
cg00313876
cg00314276
cg00314343
cg00314368
cg00314386
cg00314454
cg00315563
cg00316015
cg00316080
cg00316151
cg00316420
cg00316485
cg00316602
cg00317020
cg00317353
cg00317355
cg00317626
cg00317728
cg00317754
cg00318084
cg00318166
cg00318405
cg00318519
cg00318573
cg00318631
cg00318643
cg00318682
cg00318756
cg00318796
cg00318989
cg00319026
cg00319242
cg00319334
cg00319741
cg00320217
cg00320288
cg00320749
cg00320902
cg00320980
cg00321007
cg00321115
cg00321357
cg00321404
cg00321480
cg00321838
cg00321850
cg00321901
cg00322509
cg00322623
cg00322698
cg00323014
cg00323069
cg00323305
cg00323522
cg00323915
cg00324201
cg00324223
cg00324520
cg00324693
cg00324935
cg00325149
cg00325920
cg00326131
cg00326300
cg00326719
cg00326908
cg00327516
cg00327544
cg00327947
cg00328740
cg00328972
cg00329615
cg00329748
cg00329770
cg00330370
cg00330953
cg00331027
cg00331421
cg00331508
cg00331559
cg00331616
cg00331852
cg00332126
cg00332249
cg00332855
cg00332882
cg00332961
cg00333154
cg00333193
cg00333255
cg00333483
cg00333870
cg00334399
cg00334691
cg00334976
cg00335252
cg00335607
cg00335633
cg00335715
cg00335744
cg00335908
cg00336555
cg00336887
cg00336912
cg00337553
cg00337803
cg00338080
cg00339041
cg00339415
cg00339718
cg00339782
cg00339939
cg00340127
cg00340251
cg00340255
cg00340326
cg00340349
cg00340382
cg00340919
cg00341718
cg00341732
cg00342062
cg00342816
cg00343666
cg00343747
cg00344494
cg00344920
cg00345059
cg00345375
cg00345443
cg00345747
cg00346145
cg00346501
cg00346951
cg00347198
cg00347452
cg00347662
cg00347757
cg00347856
cg00348228
cg00348551
cg00348782
cg00348802
cg00349061
cg00349780
cg00350362
cg00350478
cg00350503
cg00350519
cg00350642
cg00350835
cg00351097
cg00351321
cg00351366
cg00351443
cg00351554
cg00351681
cg00352576
cg00353112
cg00353916
cg00353953
cg00354549
cg00355286
cg00355799
cg00355804
cg00356511
cg00356875
cg00356888
cg00356916
cg00357002
cg00357062
cg00357176
cg00357273
cg00357610
cg00357819
cg00357904
cg00358220
cg00358278
cg00358927
cg00358936
cg00359365
cg00359395
cg00359604
cg00359635
cg00360175
cg00360365
cg00360600
cg00360794
cg00361360
cg00361696
cg00361898
cg00362078
cg00362381
cg00362657
cg00362690
cg00363045
cg00363114
cg00363357
cg00364051
cg00364281
cg00364304
cg00364325
cg00364753
cg00364758
cg00364778
cg00365413
cg00365470
cg00366190
cg00366252
cg00366531
cg00366722
cg00366814
cg00366850
cg00367047
cg00367135
cg00367438
cg00367815
cg00368924
cg00369194
cg00369310
cg00369438
cg00369443
cg00369811
cg00370173
cg00370227
cg00370303
cg00371239
cg00371383
cg00371568
cg00371868
cg00372003
cg00372249
cg00372369
cg00372589
cg00372669
cg00372801
cg00373093
cg00373131
cg00373279
cg00374229
cg00374333
cg00375132
cg00375457
cg00375581
cg00375829
cg00375970
cg00376129
cg00376283
cg00376464
cg00376785
cg00376954
cg00377159
cg00377221
cg00377344
cg00377653
cg00377695
cg00377849
cg00378211
cg00378218
cg00378234
cg00378282
cg00378292
cg00378510
cg00378658
cg00379528
cg00379559
cg00379649
cg00380428
cg00380464
cg00381131
cg00381233
cg00381376
cg00381411
cg00381541
cg00381684
cg00382463
cg00382930
cg00383020
cg00383081
cg00384539
cg00384653
cg00385194
cg00385620
cg00386329
cg00386338
cg00387037
cg00387090
cg00387107
cg00387170
cg00387200
cg00387323
cg00387551
cg00387658
cg00388673
cg00388732
cg00388838
cg00389857
cg00389919
cg00390120
cg00390215
cg00390253
cg00390259
cg00391247
cg00391320
cg00391332
cg00391868
cg00391884
cg00392075
cg00392155
cg00392843
cg00392914
cg00393348
cg00393376
cg00393417
cg00393487
cg00393546
cg00393837
cg00393985
cg00395277
cg00395347
cg00395632
cg00396520
cg00396899
cg00396910
cg00397113
cg00397127
cg00397459
cg00397739
cg00397849
cg00398030
cg00398420
cg00398500
cg00398767
cg00398872
cg00398880
cg00399115
cg00399139
cg00399162
cg00399614
cg00399673
cg00400096
cg00400221
cg00400226
cg00400340
cg00400827
cg00400948
cg00401091
cg00401233
cg00401237
cg00401413
cg00401433
cg00402222
cg00402311
cg00402873
cg00403165
cg00403202
cg00403579
cg00403716
cg00403784
cg00404178
cg00404394
cg00404641
cg00404964
cg00404986
cg00405356
cg00405512
cg00405670
cg00405713
cg00405824
cg00405843
cg00406369
cg00406489
cg00406870
cg00407040
cg00407105
cg00407245
cg00407546
cg00407866
cg00407901
cg00408278
cg00408646
cg00408876
cg00409552
cg00409576
cg00410034
cg00410199
cg00410370
cg00410419
cg00410753
cg00411011
cg00411097
cg00411413
cg00411544
cg00411569
cg00411647
cg00411784
cg00411838
cg00411928
cg00411945
cg00412067
cg00412294
cg00412775
cg00412842
cg00413030
cg00413089
cg00413370
cg00413380
cg00413543
cg00413870
cg00414292
cg00414709
cg00415024
cg00415276
cg00415424
cg00415642
cg00415763
cg00415971
cg00415978
cg00416077
cg00416177
cg00417120
cg00417297
cg00417304
cg00417323
cg00417456
cg00417570
cg00417638
cg00418282
cg00418284
cg00418479
cg00418735
cg00418799
cg00418943
cg00419040
cg00419105
cg00419568
cg00419847
cg00420510
cg00420532
cg00420808
cg00420879
cg00420997
cg00421144
cg00421356
cg00421363
cg00421368
cg00421693
cg00421894
cg00422068
cg00422624
cg00423039
cg00423167
cg00423237
cg00423453
cg00423487
cg00424169
cg00424276
cg00424367
cg00424451
cg00424467
cg00424967
cg00425431
cg00425710
cg00425792
cg00425827
cg00426498
cg00426626
cg00426822
cg00426855
cg00426963
cg00427260
cg00427553
cg00427885
cg00428032
cg00428051
cg00428125
cg00428193
cg00428296
cg00428601
cg00428709
cg00429513
cg00429523
cg00429635
cg00429726
cg00429767
cg00429830
cg00430484
cg00430559
cg00430613
cg00431813
cg00431835
cg00432049
cg00432177
cg00432318
cg00432953
cg00433654
cg00433709
cg00434021
cg00434151
cg00434395
cg00434413
cg00434535
cg00435168
cg00435245
cg00435526
cg00435692
cg00436051
cg00436254
cg00436722
cg00436874
cg00437102
cg00437124
cg00437360
cg00437432
cg00438222
cg00439156
cg00439384
cg00439658
cg00439733
cg00440468
cg00440836
cg00441209
cg00441403
cg00441437
cg00442174
cg00442258
cg00442581
cg00442924
cg00443111
cg00443917
cg00443946
cg00444120
cg00444341
cg00444360
cg00444390
cg00444847
cg00444898
cg00445518
cg00445755
cg00446065
cg00446115
cg00446123
cg00446213
cg00447018
cg00447052
cg00447259
cg00447277
cg00447817
cg00447970
cg00448761
cg00449347
cg00450029
cg00450319
cg00450381
cg00451113
cg00451355
cg00451388
cg00451397
cg00452076
cg00452079
cg00452252
cg00452522
cg00452561
cg00452882
cg00453232
cg00453374
cg00454010
cg00454274
cg00454749
cg00454770
cg00454961
cg00455164
cg00455242
cg00455467
cg00455494
cg00455526
cg00455558
cg00455673
cg00455747
cg00455876
cg00455892
cg00456257
cg00456343
cg00456593
[truncated: 108,512 more rows]
