# Supplementary material for: Distinct Co-methylation Patterns in African and European Populations and Their Genetic Associations
Source: Genomics Proteomics Bioinformatics. 2025 Mar 22;23(5):qzaf096. doi: 10.1093/gpbjnl/qzaf096 (PMC13005945; doi:10.1093/gpbjnl/qzaf096)
Supplement: qzaf096_Supplementary_Data [file qzaf096_supplementary_data.zip › Table S11.xlsx]

## Sheet: S.Table11
Table S11 Characteristics of Pop-CMR-Covered array CpGs not previously identified as population-specific
CMR	Overlapping array CpG	CpG position	Array paltform	Gene	Probe technical artifact	Reference
1:169131171:169131228	cg26511944	chr1:169131171-169131171	EPIC	NME7	Cross-reactivity	Complete Reference Genome and Pangenome Improve Genome-Wide Detection and Interpretation of DNA Methylation Using Sequencing and Array Data
1:206288248:206288273	cg23676618	chr1:206288250-206288250	HM450K		Probe adjacent to a SNP and cross-reactive	Additional annotation enhances potential for biologically-relevant analysis of the Illumina Infinium HumanMethylation450 BeadChip array; A Complete Reference Genome Expands Biologically Relevant Information for Genome-Wide DNA Methylation Analysis Using Short-Read Sequencing and Array Data
11:45840812:45841145	cg09258757	chr11:45840831-45840831	EPIC		NA
2:238439479:238439609	cg07053536	chr2:238439517-238439517	EPIC	MLPH	NA
7:55842459:55842504	cg23556866	chr7:55842489-55842489	EPIC		Probe adjacent to a SNP and cross-reactive	Comprehensive characterization, annotation and innovative use of Infinium DNA methylation BeadChip probes; A Complete Reference Genome Expands Biologically Relevant Information for Genome-Wide DNA Methylation Analysis Using Short-Read Sequencing and Array Data
