# Supplementary material for: Distinct Co-methylation Patterns in African and European Populations and Their Genetic Associations
Source: Genomics Proteomics Bioinformatics. 2025 Mar 22;23(5):qzaf096. doi: 10.1093/gpbjnl/qzaf096 (PMC13005945; doi:10.1093/gpbjnl/qzaf096)
Supplement: qzaf096_Supplementary_Data [file qzaf096_supplementary_data.zip › Table S12.xlsx]

## Sheet: S.Table12
Table S12 Two array CpGs overlapping Pop-CMRs were adjacent to previously array-identified population-specific CpGs
CpGs in Pop-CMR	Chr	Start	End	Adjacent population-specific CpGs	Chr	Start	End	Distance (bp)
cg07053536	2	238439516	238439517	cg27567335	2	238432813	238432814	6703
cg07053536	2	238439516	238439517	cg22068687	2	238446065	238446066	6549
cg07053536	2	238439516	238439517	cg26753393	2	238449452	238449453	9936
cg07053536	2	238439516	238439517	cg18459459	2	238456711	238456712	17195
cg09258757	11	45840830	45840831	cg24691578	11	45826064	45826065	14766
cg09258757	11	45840830	45840831	cg07288869	11	45826537	45826538	14293
