# Supplementary material for: Distinct Co-methylation Patterns in African and European Populations and Their Genetic Associations
Source: Genomics Proteomics Bioinformatics. 2025 Mar 22;23(5):qzaf096. doi: 10.1093/gpbjnl/qzaf096 (PMC13005945; doi:10.1093/gpbjnl/qzaf096)
Supplement: qzaf096_Supplementary_Data [file qzaf096_supplementary_data.zip › Table S13.xlsx]

## Sheet: S.Table13
Table S13 Association between gene expression and Pop-CMR methylation
Probe	Gene	Pop-CMR	r	P	FDR
211515_s_at	DSTYK	1:205141231:205141245	0.602057	0.0165738	0.660203
211067_s_at	GAS7	17:10056902:10057753	0.754946	0.0344199	0.660203
41644_at	SASH1	6:148663571:148663585	-0.648075	0.0324235	0.660203
212770_at	TLE3	15:70387017:70387094	-0.326774	0.0392717	0.660203
