# Supplementary material for: Distinct Co-methylation Patterns in African and European Populations and Their Genetic Associations
Source: Genomics Proteomics Bioinformatics. 2025 Mar 22;23(5):qzaf096. doi: 10.1093/gpbjnl/qzaf096 (PMC13005945; doi:10.1093/gpbjnl/qzaf096)
Supplement: qzaf096_Supplementary_Data [file qzaf096_supplementary_data.zip › Table S14.xlsx]

## Sheet: S.Table14
Table S14 Pathway enrichment of genes mapped by Pop-CMRs
Term id	Term name	Intersection size	Fold enrichment	FDR
GO:0003674	Molecular_function	50	2.98644	3.94742e-20
GO:0005488	Binding	48	3.16252	1.94316e-19
GO:0110165	Cellular anatomical entity	47	2.6253	1.36691e-14
GO:0005575	Cellular_component	47	2.56083	2.06447e-14
GO:0005515	Protein binding	39	3.17951	6.36509e-13
GO:0005737	Cytoplasm	36	3.5202	1.0372e-12
GO:0009987	Cellular process	44	2.7508	2.05114e-12
GO:0008150	Biological_process	45	2.56605	3.74697e-12
GO:0005622	Intracellular anatomical structure	41	2.76684	4.46712e-12
GO:0043226	Organelle	37	2.65894	1.54548e-09
GO:0065007	Biological regulation	34	3.16902	2.0414e-09
GO:0050794	Regulation of cellular process	31	3.35294	8.25312e-09
GO:0009653	Anatomical structure morphogenesis	17	7.59414	9.80315e-09
GO:0032502	Developmental process	24	4.48572	1.15446e-08
GO:0048856	Anatomical structure development	23	4.72789	1.15446e-08
GO:0043227	Membrane-bounded organelle	34	2.61459	3.98103e-08
GO:0050789	Regulation of biological process	31	3.01732	6.6835e-08
GO:0043229	Intracellular organelle	33	2.48627	2.83305e-07
GO:0016020	Membrane	26	3.18338	2.83305e-07
GO:0032501	Multicellular organismal process	24	3.77627	2.90415e-07
GO:0065009	Regulation of molecular function	16	6.30161	3.21002e-07
GO:0043167	Ion binding	21	4.16196	3.33267e-07
GO:0048523	Negative regulation of cellular process	19	4.81409	5.06763e-07
GO:0044237	Cellular metabolic process	29	2.88227	8.52825e-07
GO:0050896	Response to stimulus	25	3.3322	1.02428e-06
GO:0031323	Regulation of cellular metabolic process	20	4.26247	1.06244e-06
GO:0071944	Cell periphery	20	3.90658	1.07359e-06
REAC:0000000	REACTOME root term	27	3.0184	2.69132e-06
GO:0051716	Cellular response to stimulus	22	3.53829	3.96655e-06
GO:0050790	Regulation of catalytic activity	13	6.64781	4.83916e-06
GO:0048522	Positive regulation of cellular process	19	4.04649	5.44702e-06
GO:0044093	Positive regulation of molecular function	11	8.38777	5.44702e-06
GO:0048731	System development	16	4.86537	6.40901e-06
GO:0008092	Cytoskeletal protein binding	9	10.7999	7.18469e-06
GO:0007275	Multicellular organism development	17	4.4265	8.29229e-06
GO:0005886	Plasma membrane	18	3.81665	8.52329e-06
GO:0048519	Negative regulation of biological process	19	3.86215	9.33781e-06
GO:0046872	Metal ion binding	16	4.50915	9.34422e-06
GO:0016043	Cellular component organization	22	3.29014	1.00335e-05
GO:0007165	Signal transduction	19	3.80755	1.04001e-05
GO:0031325	Positive regulation of cellular metabolic process	14	5.44625	1.04001e-05
GO:0043169	Cation binding	16	4.41314	1.07219e-05
GO:0005856	Cytoskeleton	12	6.02645	1.07314e-05
GO:0071840	Cellular component organization or biogenesis	22	3.2081	1.38407e-05
GO:0051234	Establishment of localization	17	4.15192	1.59767e-05
GO:0051179	Localization	18	3.88781	1.61092e-05
GO:0008152	Metabolic process	29	2.42345	1.9828e-05
GO:0048518	Positive regulation of biological process	19	3.60601	1.9828e-05
GO:0005829	Cytosol	17	3.76496	2.04493e-05
GO:0016477	Cell migration	10	8.02123	2.12496e-05
GO:0044238	Primary metabolic process	27	2.55232	2.2615e-05
GO:0120036	Plasma membrane bounded cell projection organization	10	7.93668	2.2615e-05
GO:0023052	Signaling	19	3.5424	2.29665e-05
GO:0030030	Cell projection organization	10	7.74286	2.51047e-05
GO:0043085	Positive regulation of catalytic activity	9	9.18128	2.51047e-05
GO:0007154	Cell communication	19	3.48258	2.73883e-05
GO:0071704	Organic substance metabolic process	28	2.42047	3.08733e-05
GO:0019222	Regulation of metabolic process	20	3.26236	3.28228e-05
GO:0006807	Nitrogen compound metabolic process	26	2.56024	3.42475e-05
GO:0043005	Neuron projection	9	7.79518	3.77116e-05
GO:0006810	Transport	16	4.03868	3.7838e-05
GO:0120025	Plasma membrane bounded cell projection	11	5.82279	3.81321e-05
GO:0048870	Cell motility	10	7.09116	4.73708e-05
GO:0042995	Cell projection	11	5.54737	5.66446e-05
GO:0001667	Ameboidal-type cell migration	6	16.8502	6.1123e-05
GO:0046907	Intracellular transport	10	6.67103	7.79774e-05
GO:0009893	Positive regulation of metabolic process	14	4.3731	7.86322e-05
GO:0006796	Phosphate-containing compound metabolic process	12	5.08528	0.000101501
GO:0016310	Phosphorylation	10	6.43584	0.000101501
GO:0006793	Phosphorus metabolic process	12	5.04096	0.000105794
GO:0007166	Cell surface receptor signaling pathway	12	5.0392	0.000105794
GO:0051128	Regulation of cellular component organization	11	5.60367	0.000105794
GO:0030155	Regulation of cell adhesion	7	10.854	0.00011969
GO:0009966	Regulation of signal transduction	12	4.83365	0.000153998
GO:0051641	Cellular localization	13	4.36518	0.00015577
GO:0051239	Regulation of multicellular organismal process	12	4.81274	0.00015577
GO:0006468	Protein phosphorylation	9	6.90203	0.00015577
GO:0042327	Positive regulation of phosphorylation	7	10.2598	0.00015577
GO:0030335	Positive regulation of cell migration	6	13.6391	0.00015577
GO:0010631	Epithelial cell migration	5	20.0131	0.00015577
GO:0090132	Epithelium migration	5	19.8156	0.000159954
GO:0090130	Tissue migration	5	19.4321	0.000172848
GO:2000147	Positive regulation of cell motility	6	12.978	0.000190634
GO:0048513	Animal organ development	12	4.6502	0.000190783
GO:0098552	Side of membrane	6	11.456	0.000195997
GO:0051173	Positive regulation of nitrogen compound metabolic process	12	4.58385	0.000205295
GO:0008219	Cell death	10	5.70179	0.000205295
GO:0042325	Regulation of phosphorylation	8	7.74784	0.000205295
GO:0040017	Positive regulation of locomotion	6	12.6376	0.000205295
GO:0051171	Regulation of nitrogen compound metabolic process	16	3.36768	0.000233518
GO:0035556	Intracellular signal transduction	11	4.96913	0.000233518
GO:0045937	Positive regulation of phosphate metabolic process	7	9.29826	0.000233518
GO:0010562	Positive regulation of phosphorus metabolic process	7	9.29826	0.000233518
GO:0008104	Protein localization	11	4.8939	0.000259486
GO:0030334	Regulation of cell migration	7	9.10747	0.000259486
GO:0070727	Cellular macromolecule localization	11	4.87589	0.000264776
GO:1901564	Organonitrogen compound metabolic process	17	3.13267	0.000268169
GO:0048468	Cell development	11	4.85802	0.000268169
GO:0043231	Intracellular membrane-bounded organelle	26	2.14405	0.00028761
GO:0099512	Supramolecular fiber	7	8.07808	0.00028761
GO:0099081	Supramolecular polymer	7	8.00904	0.00028761
GO:0080090	Regulation of primary metabolic process	16	3.27722	0.000297525
GO:0000902	Cell morphogenesis	7	8.7394	0.00031629
GO:0040011	Locomotion	8	7.12366	0.000318162
GO:0006950	Response to stress	13	3.93524	0.00033788
GO:0023051	Regulation of signaling	12	4.27989	0.00033788
GO:0010646	Regulation of cell communication	12	4.26726	0.000340428
GO:0048583	Regulation of response to stimulus	13	3.91752	0.00034163
GO:2000145	Regulation of cell motility	7	8.53595	0.00034163
GO:1902533	Positive regulation of intracellular signal transduction	7	8.4759	0.000352723
GO:0019220	Regulation of phosphate metabolic process	8	6.88451	0.0003703
GO:0051174	Regulation of phosphorus metabolic process	8	6.87959	0.0003703
GO:0051649	Establishment of localization in cell	10	5.14867	0.000370967
GO:0040012	Regulation of locomotion	7	8.1641	0.000427658
GO:0045184	Establishment of protein localization	9	5.71291	0.000444959
REAC:R-HSA-422475	Axon guidance	6	13.1671	0.00046978
REAC:R-HSA-9675108	Nervous system development	6	12.5936	0.00046978
GO:0010604	Positive regulation of macromolecule metabolic process	12	4.08403	0.000473097
GO:0006996	Organelle organization	12	4.05198	0.000500126
GO:0009887	Animal organ morphogenesis	7	7.88179	0.000506114
GO:0043232	Intracellular non-membrane-bounded organelle	16	2.94885	0.000519054
GO:0043228	Non-membrane-bounded organelle	16	2.9484	0.000519054
GO:0099513	Polymeric cytoskeletal fiber	6	9.01338	0.000524307
GO:0006886	Intracellular protein transport	7	7.70184	0.00057354
GO:0098590	Plasma membrane region	7	6.98717	0.000575578
GO:0001932	Regulation of protein phosphorylation	7	7.65987	0.000581472
GO:0007155	Cell adhesion	8	6.33682	0.000582398
GO:0030154	Cell differentiation	13	3.65343	0.000590382
GO:0001934	Positive regulation of protein phosphorylation	6	9.70299	0.000590382
GO:0048869	Cellular developmental process	13	3.63225	0.000620999
GO:0043549	Regulation of kinase activity	6	9.32739	0.000707764
GO:0036477	Somatodendritic compartment	6	8.41529	0.000707996
GO:0044249	Cellular biosynthetic process	15	3.1196	0.000764924
GO:0033036	Macromolecule localization	11	4.17144	0.000764924
GO:0009056	Catabolic process	10	4.61782	0.000764924
GO:0048646	Anatomical structure formation involved in morphogenesis	7	7.22048	0.000764924
GO:0043170	Macromolecule metabolic process	23	2.24483	0.000771563
GO:0033674	Positive regulation of kinase activity	5	12.1942	0.000867547
GO:0016192	Vesicle-mediated transport	8	5.88419	0.00087314
GO:0009058	Biosynthetic process	15	3.02559	0.00104122
GO:0009719	Response to endogenous stimulus	8	5.6964	0.00107499
GO:0098772	Molecular function regulator activity	9	5.40533	0.00110228
GO:0015630	Microtubule cytoskeleton	7	6.12012	0.0011345
GO:0099080	Supramolecular complex	7	5.98972	0.00120588
GO:0070161	Anchoring junction	6	7.35374	0.00120588
GO:1902531	Regulation of intracellular signal transduction	8	5.58742	0.0012183
GO:0030425	Dendrite	5	9.57701	0.00126078
GO:0097447	Dendritic tree	5	9.54666	0.00126078
GO:0060255	Regulation of macromolecule metabolic process	16	2.81369	0.00129062
GO:0022603	Regulation of anatomical structure morphogenesis	6	8.19584	0.00129062
GO:0019899	Enzyme binding	9	5.20802	0.0013227
GO:0042221	Response to chemical	12	3.53656	0.00146564
GO:0051338	Regulation of transferase activity	6	7.96116	0.00146714
GO:0032103	Positive regulation of response to external stimulus	5	10.6997	0.00146714
GO:0015031	Protein transport	8	5.39055	0.00146985
GO:0019538	Protein metabolic process	14	3.0768	0.00149301
GO:0051347	Positive regulation of transferase activity	5	10.315	0.00169735
REAC:R-HSA-1266738	Developmental Biology	7	7.55692	0.00170228
GO:0098609	Cell-cell adhesion	6	7.62524	0.0017869
GO:0030234	Enzyme regulator activity	7	6.67209	0.00181847
GO:0060090	Molecular adaptor activity	5	11.5181	0.00181847
GO:0044271	Cellular nitrogen compound biosynthetic process	13	3.20291	0.00182832
GO:0031175	Neuron projection development	6	7.40649	0.00199438
GO:0036211	Protein modification process	11	3.63186	0.00212809
GO:0008047	Enzyme activator activity	5	10.643	0.00224039
GO:0031401	Positive regulation of protein modification process	6	7.19277	0.00228238
GO:0071495	Cellular response to endogenous stimulus	7	5.83635	0.00228255
GO:0048812	Neuron projection morphogenesis	5	9.48652	0.00228255
GO:0030054	Cell junction	8	4.54209	0.00231022
GO:0048471	Perinuclear region of cytoplasm	5	8.25198	0.00231022
GO:0005929	Cilium	5	8.2182	0.00231022
GO:0120035	Regulation of plasma membrane bounded cell projection organization	5	9.41241	0.0023449
GO:0120039	Plasma membrane bounded cell projection morphogenesis	5	9.25337	0.00251804
GO:0012505	Endomembrane system	12	3.05655	0.00253948
GO:0007399	Nervous system development	9	4.2943	0.0025521
GO:0031344	Regulation of cell projection organization	5	9.18284	0.0025521
GO:0048858	Cell projection morphogenesis	5	9.18284	0.0025521
GO:0045859	Regulation of protein kinase activity	5	9.11338	0.00260543
GO:0007010	Cytoskeleton organization	7	5.59623	0.00274243
GO:0032990	Cell part morphogenesis	5	8.92436	0.0027899
GO:0032991	Protein-containing complex	16	2.42809	0.00289066
GO:0009967	Positive regulation of signal transduction	7	5.51932	0.00292129
GO:0035295	Tube development	6	6.69947	0.00297886
GO:0043168	Anion binding	9	4.46954	0.00302156
GO:0031399	Regulation of protein modification process	7	5.47631	0.00302164
GO:0043412	Macromolecule modification	11	3.42181	0.0030955
GO:0034330	Cell junction organization	5	8.50839	0.00331232
GO:0010033	Response to organic substance	9	4.07023	0.00340019
GO:0032879	Regulation of localization	8	4.58749	0.00342468
GO:0072359	Circulatory system development	6	6.46577	0.00343601
GO:0036094	Small molecule binding	9	4.2909	0.0035837
GO:0048666	Neuron development	6	6.39711	0.00361296
GO:0070887	Cellular response to chemical stimulus	9	4.02043	0.00362627
GO:0005815	Microtubule organizing center	5	7.17136	0.00369556
GO:0044248	Cellular catabolic process	8	4.5081	0.0037269
GO:0010941	Regulation of cell death	7	5.14867	0.00400621
GO:0042802	Identical protein binding	8	4.62047	0.00409043
GO:0019904	Protein domain specific binding	5	8.63029	0.00409043
GO:1901700	Response to oxygen-containing compound	7	5.06518	0.00435865
GO:1901701	Cellular response to oxygen-containing compound	6	6.06946	0.00445551
GO:0032989	Cellular component morphogenesis	5	7.74286	0.00460272
GO:0022008	Neurogenesis	7	4.99616	0.00461765
GO:0031326	Regulation of cellular biosynthetic process	11	3.21355	0.00465009
GO:0051240	Positive regulation of multicellular organismal process	7	4.97553	0.00465009
GO:0031324	Negative regulation of cellular metabolic process	8	4.29515	0.00472069
GO:0071705	Nitrogen compound transport	8	4.27989	0.00480496
GO:0048584	Positive regulation of response to stimulus	8	4.25157	0.00496262
GO:0000166	Nucleotide binding	8	4.4253	0.00497344
GO:1901265	Nucleoside phosphate binding	8	4.42327	0.00497344
GO:0023056	Positive regulation of signaling	7	4.88333	0.00504888
GO:0010647	Positive regulation of cell communication	7	4.87769	0.00505504
GO:0009889	Regulation of biosynthetic process	11	3.16293	0.00509661
GO:0051049	Regulation of transport	7	4.80816	0.00541157
GO:0098662	Inorganic cation transmembrane transport	5	7.27529	0.00559685
GO:0016301	Kinase activity	5	7.57729	0.00591847
GO:0098655	Monoatomic cation transmembrane transport	5	7.04555	0.00629191
GO:0003824	Catalytic activity	13	2.75211	0.00640973
GO:0140677	Molecular function activator activity	6	5.62985	0.00640973
GO:0051094	Positive regulation of developmental process	6	5.51391	0.00650146
GO:0035239	Tube morphogenesis	5	6.9641	0.00655832
GO:0044877	Protein-containing complex binding	6	5.54351	0.0067064
GO:0031982	Vesicle	10	3.03244	0.00707305
GO:0005783	Endoplasmic reticulum	7	4.14831	0.00707305
GO:0035639	Purine ribonucleoside triphosphate binding	7	4.56359	0.00722
GO:0051668	Localization within membrane	5	6.68584	0.00752747
GO:0050793	Regulation of developmental process	8	3.89584	0.00767765
GO:0006915	Apoptotic process	7	4.45276	0.00767765
GO:0098660	Inorganic ion transmembrane transport	5	6.54776	0.00803918
GO:0030182	Neuron differentiation	6	5.15969	0.00836083
GO:0012501	Programmed cell death	7	4.32932	0.00856887
GO:0006629	Lipid metabolic process	6	5.11587	0.00856887
GO:0032555	Purine ribonucleotide binding	7	4.39933	0.00864927
GO:0032553	Ribonucleotide binding	7	4.36066	0.00881877
GO:0044087	Regulation of cellular component biogenesis	5	6.30779	0.00912644
GO:0080134	Regulation of response to stress	6	5.01647	0.0093404
GO:0071310	Cellular response to organic substance	7	4.23157	0.00959275
GO:0009888	Tissue development	7	4.22733	0.00960357
GO:0007167	Enzyme-linked receptor protein signaling pathway	5	6.13436	0.00994462
GO:0016772	Transferase activity, transferring phosphorus-containing groups	5	6.22952	0.0100817
GO:0048699	Generation of neurons	6	4.90749	0.0101153
GO:0009894	Regulation of catabolic process	5	6.07252	0.0102577
GO:0031328	Positive regulation of cellular biosynthetic process	7	4.14017	0.0103438
GO:0017076	Purine nucleotide binding	7	4.17501	0.0103598
GO:0034641	Cellular nitrogen compound metabolic process	16	2.20229	0.0104424
GO:0060548	Negative regulation of cell death	5	6.01792	0.0104424
GO:0051247	Positive regulation of protein metabolic process	6	4.82237	0.010531
GO:0051336	Regulation of hydrolase activity	5	5.98207	0.010531
GO:0005524	ATP binding	6	4.81915	0.0107817
GO:0071702	Organic substance transport	8	3.59638	0.01094
GO:0009891	Positive regulation of biosynthetic process	7	4.06043	0.0110222
GO:0034220	Monoatomic ion transmembrane transport	5	5.86557	0.0110602
GO:0032101	Regulation of response to external stimulus	5	5.84849	0.0110602
GO:0051130	Positive regulation of cellular component organization	5	5.70449	0.0118846
GO:0006812	Monoatomic cation transport	5	5.68833	0.0119378
GO:0005102	Signaling receptor binding	6	4.64571	0.0120357
GO:0032559	Adenyl ribonucleotide binding	6	4.62491	0.0120357
KEGG:00000	KEGG root term	17	2.53138	0.012373
REAC:R-HSA-162582	Signal Transduction	8	3.80209	0.0128426
GO:0065008	Regulation of biological quality	8	3.45459	0.0129284
GO:0009628	Response to abiotic stimulus	5	5.27953	0.0150654
GO:1901362	Organic cyclic compound biosynthetic process	10	2.79728	0.0151168
GO:0030554	Adenyl nucleotide binding	6	4.34419	0.0152568
GO:1901576	Organic substance biosynthetic process	12	2.45625	0.0156604
GO:1903508	Positive regulation of nucleic acid-templated transcription	6	4.2447	0.0159423
GO:0045893	Positive regulation of DNA-templated transcription	6	4.2447	0.0159423
GO:1902680	Positive regulation of RNA biosynthetic process	6	4.22733	0.0161131
GO:0097367	Carbohydrate derivative binding	7	3.66675	0.0164057
GO:0140096	Catalytic activity, acting on a protein	7	3.61179	0.0169457
GO:0016740	Transferase activity	7	3.60407	0.0169457
GO:0045944	Positive regulation of transcription by RNA polymerase II	5	4.8502	0.0192271
GO:0006811	Monoatomic ion transport	5	4.74326	0.020732
GO:0051254	Positive regulation of RNA metabolic process	6	3.92226	0.0209448
GO:0044281	Small molecule metabolic process	6	3.89269	0.0214754
GO:0051246	Regulation of protein metabolic process	7	3.29434	0.0238269
GO:0010557	Positive regulation of macromolecule biosynthetic process	6	3.74352	0.024231
GO:0033554	Cellular response to stress	6	3.72423	0.0246284
GO:0005634	Nucleus	16	1.9065	0.0254505
GO:0034654	Nucleobase-containing compound biosynthetic process	9	2.66284	0.0266386
GO:2000026	Regulation of multicellular organismal development	5	4.30282	0.0270204
GO:0019219	Regulation of nucleobase-containing compound metabolic process	9	2.64659	0.0274226
GO:0070062	Extracellular exosome	6	3.42756	0.0279076
GO:0098588	Bounding membrane of organelle	6	3.40978	0.0279076
GO:1903561	Extracellular vesicle	6	3.389	0.0279076
GO:0043230	Extracellular organelle	6	3.38741	0.0279076
GO:0065010	Extracellular membrane-bounded organelle	6	3.38741	0.0279076
GO:0031984	Organelle subcompartment	5	4.06748	0.0279076
GO:1901363	Heterocyclic compound binding	13	2.09865	0.0280891
GO:0018130	Heterocycle biosynthetic process	9	2.61279	0.0283779
GO:0019438	Aromatic compound biosynthetic process	9	2.60589	0.0286398
GO:0045935	Positive regulation of nucleobase-containing compound metabolic process	6	3.52449	0.0289138
GO:0097159	Organic cyclic compound binding	13	2.07832	0.0294551
GO:0006355	Regulation of DNA-templated transcription	8	2.78162	0.0303903
GO:1903506	Regulation of nucleic acid-templated transcription	8	2.78001	0.0303903
GO:2001141	Regulation of RNA biosynthetic process	8	2.76169	0.0311961
GO:0031090	Organelle membrane	8	2.61839	0.0314462
GO:1901575	Organic substance catabolic process	6	3.36533	0.0332077
GO:0009892	Negative regulation of metabolic process	8	2.69302	0.0341613
GO:0006351	DNA-templated transcription	8	2.68926	0.0341613
GO:0097659	Nucleic acid-templated transcription	8	2.68851	0.0341613
GO:0009605	Response to external stimulus	7	2.94775	0.0341613
GO:0055085	Transmembrane transport	5	3.87392	0.0345902
GO:0051707	Response to other organism	5	3.86894	0.0346921
GO:0043207	Response to external biotic stimulus	5	3.8615	0.0348845
GO:0032774	RNA biosynthetic process	8	2.66105	0.0353412
GO:0031327	Negative regulation of cellular biosynthetic process	5	3.7744	0.0369168
GO:0009607	Response to biotic stimulus	5	3.76968	0.0370228
GO:0048585	Negative regulation of response to stimulus	5	3.73926	0.0376048
GO:0009890	Negative regulation of biosynthetic process	5	3.70248	0.0386205
GO:0003008	System process	6	3.1705	0.0389712
GO:0051252	Regulation of RNA metabolic process	8	2.54779	0.040764
GO:0042592	Homeostatic process	5	3.61581	0.040764
GO:0022607	Cellular component assembly	9	2.33035	0.0434012
GO:0010468	Regulation of gene expression	10	2.19292	0.0436405
GO:0044419	Biological process involved in interspecies interaction between organisms	5	3.49417	0.0436405
GO:0051172	Negative regulation of nitrogen compound metabolic process	6	3.01072	0.0439408
GO:0010556	Regulation of macromolecule biosynthetic process	8	2.43085	0.0464213
GO:0006952	Defense response	5	3.36345	0.0471339
GO:0009059	Macromolecule biosynthetic process	9	2.24867	0.0482595
