# Supplementary material for: Distinct Co-methylation Patterns in African and European Populations and Their Genetic Associations
Source: Genomics Proteomics Bioinformatics. 2025 Mar 22;23(5):qzaf096. doi: 10.1093/gpbjnl/qzaf096 (PMC13005945; doi:10.1093/gpbjnl/qzaf096)
Supplement: qzaf096_Supplementary_Data [file qzaf096_supplementary_data.zip › Table S15.xlsx]

## Sheet: S.Table15
Table S15 Associations between Pop-CMRs and gene expression in the iMETHYL database
CMR	Gene	Beta	P value	FDR
14:100991389:100991402	BEGAIN	0.0136	3.773e-36	1.99969e-34
14:100991389:100991402	CTD-2062F14.3	0.0112	1.368e-34	3.6252e-33
11:66362800:66362849	CCS	-0.0011	1.09e-28	1.92567e-27
1:205819126:205819423	PM20D1	-0.0068	1.942e-25	2.57315e-24
12:10541381:10541435	KLRK1	-0.0062	1.517e-16	1.60802e-15
7:55837127:55837253	PSPH	0.0057	5.107e-15	4.51118e-14
7:90895629:90895657	FZD1	0.0049	3.931e-14	2.97633e-13
12:10541381:10541435	KLRC4-KLRK1	-0.0066	1.042e-13	6.90325e-13
12:10541381:10541435	RP11-277P12.20	-0.0054	9.193e-13	5.41366e-12
16:89628537:89628548	RP5-1142A6.5	-0.0034	2.571e-11	1.36263e-10
16:89628537:89628548	RNF166	-0.0031	3.768e-10	1.81549e-09
16:89628537:89628548	PIEZO1	-0.0045	9.873e-10	4.36058e-09
5:150507603:150507621	ZNF300	0.0097	3.713e-09	1.51376e-08
22:25875099:25875361	CTA-390C10.10	0.0087	1.142e-08	4.32329e-08
16:89628537:89628548	CHMP1A	-0.0027	2.85e-08	1.007e-07
22:49854103:49854290	C22orf34	-0.0057	5.757e-08	1.90701e-07
16:89628537:89628548	IL17C	-0.0068	6.299e-08	1.96381e-07
16:89628537:89628548	VPS9D1-AS1	0.0046	2.031e-07	5.66542e-07
7:55842459:55842504	PSPH	0.0047	1.971e-07	5.8035e-07
7:55835533:55835721	PSPH	0.0121	2.796e-07	7.4094e-07
22:49854103:49854290	C22orf34	0.0036	1.037e-06	2.61719e-06
16:89628537:89628548	CYBA	-0.0038	2.031e-06	4.89286e-06
15:40348298:40348308	RMDN3	0.0021	2.402e-06	5.53504e-06
7:55836053:55836330	PSPH	0.0075	2.919e-06	6.44613e-06
12:10541381:10541435	KLRC4	-0.0091	3.049e-06	6.46388e-06
2:238439479:238439609	PER2	0.0028	5.887e-06	1.20004e-05
5:150507603:150507621	TNIP1	-0.0043	6.778e-06	1.3305e-05
13:42086755:42086780	FOXO1	0.0064	7.287e-06	1.37933e-05
16:89628537:89628548	CPNE7	-0.0097	8.288e-06	1.5147e-05
17:53622508:53622529	PCTP	-0.0043	9.992e-06	1.70831e-05
16:89628537:89628548	RP5-1142A6.2	-0.0034	9.936e-06	1.75536e-05
13:79234435:79234484	RNF219	-0.0036	1.107e-05	1.83347e-05
4:39168987:39169269	RP11-83C7.1	0.0079	1.725e-05	2.68897e-05
20:57796902:57796976	ZNF831	0.002	1.681e-05	2.69979e-05
16:85137169:85137403	GSE1	-0.0052	2.622e-05	3.97046e-05
16:85137527:85137561	GSE1	-0.005	3.099e-05	4.43911e-05
19:7537300:7537423	TNFSF14	-0.01	3.042e-05	4.4785e-05
5:150507603:150507621	ANXA6	-0.0047	5.242e-05	7.12374e-05
11:45840812:45841145	PHF21A	-0.004	5.176e-05	7.21916e-05
15:40348298:40348308	IVD	-0.0034	6.369e-05	8.43892e-05
16:89628537:89628548	RPL13	0.0017	7.292e-05	9.42624e-05
20:24642759:24642792	CST7	-0.0167	8.559e-05	0.000108006
1:142801785:142801923	RP6-206I17.2	0.0085	0.0001088	0.000131055
14:100991389:100991402	WDR25	0.0021	0.0001085	0.000133733
1:36724301:36724326	SH3D21	0.0105	0.00012	0.000141333
20:24642759:24642792	APMAP	-0.007	0.0001381	0.000159115
3:187491756:187491972	RPL39L	0.0048	0.0001741	0.000196326
7:55837127:55837253	ZNF713	0.0036	0.0001814	0.000200296
14:31160006:31160287	NUBPL	-0.0024	0.0001907	0.000202142
19:7537300:7537423	CD70	-0.0133	0.0001874	0.000202698
22:25875099:25875361	CRYBB2P1	-0.0054	0.0002233	0.000232057
5:150507603:150507621	CD74	-0.0051	0.0002695	0.000274683
14:78023547:78024047	SPTLC2	-0.0014	0.001498	0.001498
