# Supplementary material for: Distinct Co-methylation Patterns in African and European Populations and Their Genetic Associations
Source: Genomics Proteomics Bioinformatics. 2025 Mar 22;23(5):qzaf096. doi: 10.1093/gpbjnl/qzaf096 (PMC13005945; doi:10.1093/gpbjnl/qzaf096)
Supplement: qzaf096_Supplementary_Data [file qzaf096_supplementary_data.zip › Table S16.xlsx]

## Sheet: S.Table16
Table S16 Pathway enrichment of potential genes modified by Pop-CMRs
Term id	Term name	Intersection size	Fold enrichment	FDR
GO:0003674	Molecular_function	36	2.86698	6.13e-13
GO:0005488	Binding	35	3.07467	6.13e-13
GO:0005515	Protein binding	31	3.36973	2e-11
REAC:0000000	REACTOME root term	26	3.87548	1.39e-09
GO:0110165	Cellular anatomical entity	34	2.5322	2.55e-09
GO:0005575	Cellular_component	34	2.47002	2.79e-09
GO:0008150	Biological_process	33	2.50903	1.22e-07
GO:0009987	Cellular process	31	2.58409	3.74e-07
GO:0008152	Metabolic process	26	2.897	4.14767e-06
KEGG:00000	KEGG root term	19	3.77225	4.20391e-06
GO:0043169	Cation binding	14	5.14867	9.86556e-06
GO:0043167	Ion binding	16	4.22802	1.13389e-05
GO:0016020	Membrane	20	3.26501	1.68946e-05
GO:0050896	Response to stimulus	20	3.55434	1.96316e-05
GO:0006950	Response to stress	14	5.6506	1.96316e-05
GO:0005737	Cytoplasm	22	2.86831	2.05339e-05
GO:0009605	Response to external stimulus	12	6.73772	2.56217e-05
GO:0005622	Intracellular anatomical structure	26	2.33944	3.22914e-05
GO:0046872	Metal ion binding	13	4.88491	3.77752e-05
GO:0065007	Biological regulation	23	2.85834	3.8999e-05
GO:0009058	Biosynthetic process	16	4.30306	3.8999e-05
GO:0050794	Regulation of cellular process	21	3.02847	6.71637e-05
GO:0050789	Regulation of biological process	22	2.8551	7.24179e-05
GO:1901564	Organonitrogen compound metabolic process	16	3.9312	8.93448e-05
GO:0042592	Homeostatic process	9	8.67795	8.93448e-05
GO:0044249	Cellular biosynthetic process	15	4.15946	0.000104888
GO:0051239	Regulation of multicellular organismal process	11	5.88223	0.000140952
GO:0032103	Positive regulation of response to external stimulus	6	17.1196	0.000140952
GO:0044057	Regulation of system process	6	16.8502	0.000140952
GO:0044237	Cellular metabolic process	21	2.78288	0.000143627
GO:0022409	Positive regulation of cell-cell adhesion	5	25.3373	0.000143627
GO:0006955	Immune response	9	7.52209	0.000177626
GO:0080134	Regulation of response to stress	8	8.91817	0.000194213
GO:0032502	Developmental process	15	3.7381	0.000218865
GO:0048523	Negative regulation of cellular process	13	4.3918	0.000218865
GO:0002682	Regulation of immune system process	8	8.60755	0.000218865
GO:0032101	Regulation of response to external stimulus	7	10.9172	0.000218865
GO:0071704	Organic substance metabolic process	22	2.53573	0.000229962
GO:0002684	Positive regulation of immune system process	7	10.6082	0.000229962
GO:0048522	Positive regulation of cellular process	14	3.9755	0.000230011
GO:0070887	Cellular response to chemical stimulus	10	5.95619	0.000240085
GO:0044271	Cellular nitrogen compound biosynthetic process	13	4.27055	0.000243062
GO:0008219	Cell death	9	6.84215	0.000243062
GO:0007159	Leukocyte cell-cell adhesion	5	19.9303	0.000258186
GO:0032501	Multicellular organismal process	16	3.35669	0.000274321
REAC:R-HSA-1430728	Metabolism	9	6.97754	0.000275156
GO:0048519	Negative regulation of biological process	14	3.7944	0.000315773
GO:0048871	Multicellular organismal homeostasis	6	12.7829	0.000315773
GO:0006807	Nitrogen compound metabolic process	20	2.62588	0.000393035
GO:0022407	Regulation of cell-cell adhesion	5	16.8738	0.000462847
GO:0045785	Positive regulation of cell adhesion	5	16.8384	0.000462847
GO:0006952	Defense response	8	7.17536	0.000472159
GO:0065009	Regulation of molecular function	10	5.25134	0.000482896
GO:0048518	Positive regulation of biological process	14	3.54275	0.000525054
GO:0019538	Protein metabolic process	13	3.80938	0.00053562
GO:0044238	Primary metabolic process	20	2.52081	0.000561534
GO:0019222	Regulation of metabolic process	15	3.26236	0.000570784
GO:0043604	Amide biosynthetic process	6	10.6501	0.000601559
GO:0043226	Organelle	23	2.20381	0.00062386
GO:0051716	Cellular response to stimulus	15	3.21663	0.0006501
GO:0043227	Membrane-bounded organelle	22	2.25573	0.000683409
GO:0098609	Cell-cell adhesion	6	10.167	0.000735856
GO:0042221	Response to chemical	11	4.32246	0.000783045
GO:0045087	Innate immune response	6	9.85512	0.000828645
GO:0044283	Small molecule biosynthetic process	5	13.8243	0.000828645
GO:0002376	Immune system process	9	5.38854	0.000856637
GO:0060548	Negative regulation of cell death	6	9.62868	0.00089516
GO:0009891	Positive regulation of biosynthetic process	8	6.18733	0.000913269
GO:0071944	Cell periphery	13	3.3857	0.00105966
GO:0042802	Identical protein binding	8	6.16063	0.00115157
GO:0002694	Regulation of leukocyte activation	5	12.2066	0.00132633
GO:0009628	Response to abiotic stimulus	6	8.44725	0.00165023
GO:0051240	Positive regulation of multicellular organismal process	7	6.63404	0.00168362
GO:0050865	Regulation of cell activation	5	11.265	0.00168362
GO:0010468	Regulation of gene expression	12	3.50867	0.00168836
GO:0044419	Biological process involved in interspecies interaction between organisms	7	6.52244	0.00168836
GO:0031347	Regulation of defense response	5	11.1865	0.00168836
GO:0050778	Positive regulation of immune response	5	11.14	0.00168836
GO:0023052	Signaling	13	3.23166	0.00176328
GO:0043603	Amide metabolic process	6	8.00524	0.00182781
GO:0031325	Positive regulation of cellular metabolic process	9	4.66821	0.00182876
GO:0098542	Defense response to other organism	6	7.89378	0.00192516
GO:0007154	Cell communication	13	3.17709	0.00199765
GO:0005886	Plasma membrane	12	3.39258	0.00201042
GO:0030155	Regulation of cell adhesion	5	10.3371	0.00211886
GO:0043231	Intracellular membrane-bounded organelle	20	2.19902	0.00216811
GO:0043229	Intracellular organelle	21	2.10957	0.00218539
GO:0048583	Regulation of response to stimulus	10	4.01797	0.00225664
GO:0044281	Small molecule metabolic process	7	6.0553	0.00229031
GO:0005615	Extracellular space	9	4.27862	0.002524
GO:0048856	Anatomical structure development	12	3.28896	0.0025931
GO:0043170	Macromolecule metabolic process	18	2.34243	0.00265875
GO:0060255	Regulation of macromolecule metabolic process	13	3.04817	0.00265875
GO:1901576	Organic substance biosynthetic process	12	3.27499	0.00265875
GO:0010467	Gene expression	15	2.67226	0.00281577
GO:0009889	Regulation of biosynthetic process	10	3.83385	0.00281577
GO:0007165	Signal transduction	12	3.20636	0.00286782
GO:0006629	Lipid metabolic process	6	6.82117	0.00322327
GO:0048869	Cellular developmental process	10	3.72538	0.00325458
GO:0031328	Positive regulation of cellular biosynthetic process	7	5.52022	0.00325458
GO:0050776	Regulation of immune response	5	8.91445	0.00325458
GO:0033993	Response to lipid	5	8.79729	0.003344
GO:0019752	Carboxylic acid metabolic process	5	8.49939	0.00388317
GO:0009986	Cell surface	5	8.41039	0.00388577
GO:0007166	Cell surface receptor signaling pathway	8	4.47929	0.00432933
GO:0043436	Oxoacid metabolic process	5	8.27181	0.00432933
GO:0007155	Cell adhesion	6	6.33682	0.0043309
GO:0006082	Organic acid metabolic process	5	8.2126	0.00435579
GO:0051707	Response to other organism	6	6.19031	0.00450598
GO:0043207	Response to external biotic stimulus	6	6.1784	0.00450598
GO:0045321	Leukocyte activation	5	8.03996	0.00450598
GO:0044255	Cellular lipid metabolic process	5	7.94453	0.00463563
GO:0009607	Response to biotic stimulus	6	6.03148	0.00485779
GO:0048585	Negative regulation of response to stimulus	6	5.98281	0.00496294
GO:0005768	Endosome	5	7.76031	0.00525739
GO:0031323	Regulation of cellular metabolic process	11	3.12581	0.00526794
GO:0009893	Positive regulation of metabolic process	9	3.74837	0.00526794
GO:0010941	Regulation of cell death	6	5.88419	0.00526794
REAC:R-HSA-168256	Immune System	7	5.5094	0.0054219
GO:1901700	Response to oxygen-containing compound	6	5.78877	0.00568068
GO:0007267	Cell-cell signaling	6	5.7853	0.00568068
GO:0051171	Regulation of nitrogen compound metabolic process	11	3.08704	0.00568465
GO:0009059	Macromolecule biosynthetic process	10	3.33137	0.00590035
GO:0051241	Negative regulation of multicellular organismal process	5	7.26871	0.00593223
GO:0045893	Positive regulation of DNA-templated transcription	6	5.65961	0.00595233
GO:1903508	Positive regulation of nucleic acid-templated transcription	6	5.65961	0.00595233
GO:1902680	Positive regulation of RNA biosynthetic process	6	5.63644	0.00595233
GO:0001775	Cell activation	5	7.03321	0.00644807
GO:0005634	Nucleus	15	2.38312	0.00670296
GO:0050793	Regulation of developmental process	7	4.54515	0.00693041
GO:0006508	Proteolysis	6	5.39357	0.00712717
GO:0031326	Regulation of cellular biosynthetic process	9	3.50569	0.00719158
GO:0005102	Signaling receptor binding	6	6.19429	0.00724084
GO:1901566	Organonitrogen compound biosynthetic process	6	5.33978	0.00733428
GO:1901701	Cellular response to oxygen-containing compound	5	6.74385	0.00738119
GO:0051254	Positive regulation of RNA metabolic process	6	5.22968	0.00785861
GO:0051246	Regulation of protein metabolic process	7	4.39246	0.00786037
GO:0023051	Regulation of signaling	8	3.80434	0.00811893
GO:0010646	Regulation of cell communication	8	3.79312	0.00818743
GO:0030154	Cell differentiation	9	3.3724	0.00844732
GO:0006915	Apoptotic process	6	5.08886	0.00844732
GO:0006355	Regulation of DNA-templated transcription	8	3.70882	0.00899138
GO:1903506	Regulation of nucleic acid-templated transcription	8	3.70669	0.00899138
GO:0010033	Response to organic substance	7	4.22098	0.00899138
GO:0010557	Positive regulation of macromolecule biosynthetic process	6	4.99136	0.00899138
GO:2001141	Regulation of RNA biosynthetic process	8	3.68226	0.00916976
GO:0012501	Programmed cell death	6	4.9478	0.00916976
GO:0005576	Extracellular region	9	3.41461	0.00920199
REAC:R-HSA-5663205	Infectious disease	5	7.64217	0.00924086
GO:0010604	Positive regulation of macromolecule metabolic process	8	3.63025	0.00949218
GO:0008283	Cell population proliferation	6	4.85557	0.00953761
GO:0071310	Cellular response to organic substance	6	4.83608	0.00966289
GO:0009892	Negative regulation of metabolic process	8	3.59069	0.00990376
GO:0006351	DNA-templated transcription	8	3.58568	0.00992011
GO:0097659	Nucleic acid-templated transcription	8	3.58468	0.00992011
GO:0032774	RNA biosynthetic process	8	3.54806	0.0103127
GO:0070013	Intracellular organelle lumen	11	2.6664	0.0105043
GO:0031974	Membrane-enclosed lumen	11	2.6664	0.0105043
GO:0043233	Organelle lumen	11	2.6664	0.0105043
GO:0031090	Organelle membrane	8	3.49119	0.0105043
GO:0005783	Endoplasmic reticulum	6	4.74093	0.0105043
GO:0070062	Extracellular exosome	6	4.57008	0.0105043
GO:0098588	Bounding membrane of organelle	6	4.54637	0.0105043
GO:1903561	Extracellular vesicle	6	4.51866	0.0105043
GO:0065010	Extracellular membrane-bounded organelle	6	4.51655	0.0105043
GO:0043230	Extracellular organelle	6	4.51655	0.0105043
GO:0045935	Positive regulation of nucleobase-containing compound metabolic process	6	4.69932	0.010675
GO:0034641	Cellular nitrogen compound metabolic process	13	2.38581	0.0115728
GO:0032879	Regulation of localization	6	4.58749	0.0116525
REAC:R-HSA-1643685	Disease	6	5.28706	0.011754
GO:0031982	Vesicle	8	3.2346	0.012062
GO:0051252	Regulation of RNA metabolic process	8	3.39706	0.0122398
GO:0006810	Transport	9	3.02901	0.0135734
GO:0009966	Regulation of signal transduction	7	3.75951	0.0136447
GO:0016477	Cell migration	5	5.34749	0.013821
GO:0048584	Positive regulation of response to stimulus	6	4.25157	0.0147038
GO:0080090	Regulation of primary metabolic process	10	2.73102	0.0147169
GO:0010556	Regulation of macromolecule biosynthetic process	8	3.24113	0.0148922
GO:0003008	System process	6	4.22733	0.0148922
GO:0055085	Transmembrane transport	5	5.16522	0.0148922
GO:0045595	Regulation of cell differentiation	5	5.12567	0.0151799
GO:0051234	Establishment of localization	9	2.93076	0.0152012
GO:0051173	Positive regulation of nitrogen compound metabolic process	7	3.56522	0.0162171
GO:0005739	Mitochondrion	5	4.7442	0.0163196
GO:0034654	Nucleobase-containing compound biosynthetic process	8	3.15596	0.0164351
GO:0050790	Regulation of catalytic activity	6	4.09096	0.0164351
GO:0019219	Regulation of nucleobase-containing compound metabolic process	8	3.1367	0.0168732
GO:0051172	Negative regulation of nitrogen compound metabolic process	6	4.01429	0.0176693
GO:0018130	Heterocycle biosynthetic process	8	3.09665	0.0179833
GO:0019438	Aromatic compound biosynthetic process	8	3.08846	0.0180482
GO:0042127	Regulation of cell population proliferation	5	4.78946	0.0180482
GO:0048870	Cell motility	5	4.72744	0.0183763
GO:0010605	Negative regulation of macromolecule metabolic process	7	3.34663	0.019473
GO:0003824	Catalytic activity	10	2.82268	0.0197207
GO:1901362	Organic cyclic compound biosynthetic process	8	2.98377	0.0198199
GO:0051049	Regulation of transport	5	4.5792	0.0198199
GO:0005829	Cytosol	9	2.65762	0.0208544
GO:0031981	Nuclear lumen	9	2.63102	0.0211754
GO:0006357	Regulation of transcription by RNA polymerase II	6	3.7474	0.0212205
GO:0009056	Catabolic process	6	3.69425	0.0218703
GO:0006366	Transcription by RNA polymerase II	6	3.60445	0.0241552
GO:0012505	Endomembrane system	8	2.71693	0.024353
GO:0051179	Localization	9	2.59187	0.0246981
GO:0007275	Multicellular organism development	8	2.77741	0.025756
GO:1901363	Heterocyclic compound binding	11	2.36771	0.0289009
GO:0097159	Organic cyclic compound binding	11	2.34478	0.0295014
GO:0044248	Cellular catabolic process	5	3.75675	0.0315509
GO:0005654	Nucleoplasm	7	2.6754	0.0366756
GO:0044260	Cellular macromolecule metabolic process	6	2.95382	0.0388865
GO:0051128	Regulation of cellular component organization	5	3.39616	0.039252
GO:0031410	Cytoplasmic vesicle	5	3.23216	0.0450984
GO:0097708	Intracellular vesicle	5	3.22956	0.0450984
GO:0051641	Cellular localization	6	2.68626	0.0489851
GO:0016043	Cellular component organization	10	1.99402	0.0493576
