# Supplementary material for: Distinct Co-methylation Patterns in African and European Populations and Their Genetic Associations
Source: Genomics Proteomics Bioinformatics. 2025 Mar 22;23(5):qzaf096. doi: 10.1093/gpbjnl/qzaf096 (PMC13005945; doi:10.1093/gpbjnl/qzaf096)
Supplement: qzaf096_Supplementary_Data [file qzaf096_supplementary_data.zip › Table S17.xlsx]

## Sheet: S.Table17
Table S17 Associations between SNPs and Pop-CMRs
SNP	Pop-CMR	Beta	P-value	FDR
1:105415242:G:A	1:105416732:105416911	0.160118	0.000112899	0.00350444
1:105415857:T:C	1:105416732:105416911	0.194707	1.63792e-07	7.92062e-06
1:105416803:TTTTCAAGAT:T	1:105416732:105416911	0.194707	1.63792e-07	7.92062e-06
1:105417625:C:T	1:105416732:105416911	0.233494	0.000934849	0.0210504
1:105418428:A:T	1:105416732:105416911	0.3445	0.000467859	0.0115349
1:105419018:A:T	1:105416732:105416911	0.126035	0.00085013	0.0193982
1:105419551:A:G	1:105416732:105416911	0.3445	0.000467859	0.0115349
1:105420477:A:C	1:105416732:105416911	0.194707	1.63792e-07	7.92062e-06
1:105420551:G:A	1:105416732:105416911	0.3445	0.000467859	0.0115349
1:105421321:A:G	1:105416732:105416911	0.266209	2.52498e-05	0.000908596
1:105421667:C:T	1:105416732:105416911	0.266209	2.52498e-05	0.000908596
1:105423059:A:G	1:105416732:105416911	0.233494	0.000934849	0.0210504
1:105423108:T:TAA	1:105416732:105416911	0.266209	2.52498e-05	0.000908596
1:105423756:G:A	1:105416732:105416911	0.3445	0.000467859	0.0115349
1:105424444:A:G	1:105416732:105416911	0.266209	2.52498e-05	0.000908596
1:105425341:A:G	1:105416732:105416911	0.148308	0.000317365	0.00860764
1:1320128:C:G	1:1329689:1329749	0.219956	0.0001994	0.0059227
1:1323142:CCT:C	1:1329689:1329749	0.226129	0.000159314	0.00485765
1:1324323:G:A	1:1329689:1329749	0.226129	0.000159314	0.00485765
1:1325206:C:T	1:1329689:1329749	0.41757	0.00100183	0.0223056
1:1329802:A:G	1:1329689:1329749	0.41757	0.00100183	0.0223056
1:1330725:A:G	1:1329689:1329749	0.41757	0.00100183	0.0223056
1:1335789:A:G	1:1329689:1329749	0.214556	0.000300004	0.00821998
1:205142517:CA:C	1:205141231:205141245	-0.178916	0.000743713	0.0171116
1:36715285:A:AGTGTGTGTG	1:36724301:36724326	-0.410445	0.000670011	0.0158389
1:568213:C:T	1:570123:570221	0.344339	0.000420932	0.0105478
1:71011844:C:T	1:71013831:71013852	-0.145723	0.00196891	0.0389318
1:71011981:C:T	1:71013831:71013852	-0.145723	0.00196891	0.0389318
1:71012394:C:A	1:71013831:71013852	-0.145723	0.00196891	0.0389318
1:71012534:A:G	1:71013831:71013852	-0.145723	0.00196891	0.0389318
1:71012600:G:A	1:71013831:71013852	-0.145723	0.00196891	0.0389318
1:71012729:T:C	1:71013831:71013852	-0.145723	0.00196891	0.0389318
1:71012818:C:G	1:71013831:71013852	-0.145723	0.00196891	0.0389318
1:71013232:A:G	1:71013831:71013852	-0.145723	0.00196891	0.0389318
1:71013437:C:T	1:71013831:71013852	-0.145723	0.00196891	0.0389318
1:71013758:A:T	1:71013831:71013852	-0.145723	0.00196891	0.0389318
1:71013847:C:T	1:71013831:71013852	-0.145723	0.00196891	0.0389318
1:71013874:A:G	1:71013831:71013852	-0.145723	0.00196891	0.0389318
1:71013884:C:T	1:71013831:71013852	-0.145723	0.00196891	0.0389318
1:71013973:T:G	1:71013831:71013852	-0.145723	0.00196891	0.0389318
1:71014023:T:G	1:71013831:71013852	-0.145723	0.00196891	0.0389318
1:71014537:C:T	1:71013831:71013852	-0.145723	0.00196891	0.0389318
1:71014615:C:G	1:71013831:71013852	-0.145723	0.00196891	0.0389318
1:71014640:T:C	1:71013831:71013852	-0.145723	0.00196891	0.0389318
1:71014744:G:A	1:71013831:71013852	-0.145723	0.00196891	0.0389318
1:71016145:C:G	1:71013831:71013852	-0.145723	0.00196891	0.0389318
1:71016594:A:G	1:71013831:71013852	-0.145723	0.00196891	0.0389318
1:71016600:A:G	1:71013831:71013852	-0.145723	0.00196891	0.0389318
1:71016620:T:C	1:71013831:71013852	-0.145723	0.00196891	0.0389318
1:71016629:T:A	1:71013831:71013852	-0.145723	0.00196891	0.0389318
1:71016951:TATA:T	1:71013831:71013852	-0.145723	0.00196891	0.0389318
1:71017014:A:C	1:71013831:71013852	-0.145723	0.00196891	0.0389318
1:71017173:A:G	1:71013831:71013852	-0.145723	0.00196891	0.0389318
1:71017257:AT:A	1:71013831:71013852	-0.145723	0.00196891	0.0389318
1:71017329:T:C	1:71013831:71013852	-0.145723	0.00196891	0.0389318
10:128909144:T:C	10:128918479:128918639	-0.18604	3.93142e-05	0.00131375
10:128910367:T:C	10:128918479:128918639	-0.208969	0.000240186	0.00710353
10:128910657:T:C	10:128918479:128918639	-0.18604	3.93142e-05	0.00131375
10:128911751:A:G	10:128918479:128918639	-0.18604	3.93142e-05	0.00131375
10:128911983:G:A	10:128918479:128918639	-0.147054	0.000660425	0.0156391
10:128914571:G:T	10:128918479:128918639	-0.147054	0.000660425	0.0156391
10:128914946:G:A	10:128918479:128918639	-0.147054	0.000660425	0.0156391
10:128916503:TCCTTGATGT:T	10:128918479:128918639	-0.18604	3.93142e-05	0.00131375
10:128917250:G:A	10:128918479:128918639	-0.147054	0.000660425	0.0156391
10:128917312:C:CT	10:128918479:128918639	-0.142404	0.00135854	0.0288941
10:128918329:C:T	10:128918479:128918639	-0.147054	0.000660425	0.0156391
10:128919489:CT:C	10:128918479:128918639	-0.144832	0.000703238	0.0163633
10:128919718:A:ATGTGTGTGT	10:128918479:128918639	-0.152464	0.00102608	0.0226821
10:128921404:G:A	10:128918479:128918639	-0.18604	3.93142e-05	0.00131375
10:128922210:A:T	10:128918479:128918639	-0.147054	0.000660425	0.0156391
10:128922825:C:T	10:128918479:128918639	-0.147054	0.000660425	0.0156391
10:128924603:C:T	10:128918479:128918639	-0.18604	3.93142e-05	0.00131375
10:128925063:A:G	10:128918479:128918639	-0.147054	0.000660425	0.0156391
10:128926012:A:G	10:128918479:128918639	-0.147054	0.000660425	0.0156391
10:128926641:CT:C	10:128918479:128918639	-0.188268	3.44127e-05	0.00120989
10:54495483:G:A	10:54504049:54504586	-0.30437	6.52878e-05	0.00209255
10:54495904:G:T	10:54504049:54504586	-0.30437	6.52878e-05	0.00209255
10:54495916:T:C	10:54504049:54504586	-0.30437	6.52878e-05	0.00209255
10:54498534:C:T	10:54504049:54504586	-0.276975	2.3225e-05	0.00084679
10:54498589:G:A	10:54504049:54504586	-0.486917	0.000405718	0.0105133
10:54500261:C:T	10:54504049:54504586	-0.269257	9.31524e-05	0.00290459
10:54500302:G:T	10:54504049:54504586	-0.269257	9.31524e-05	0.00290459
10:54500437:T:C	10:54504049:54504586	-0.269257	9.31524e-05	0.00290459
10:54500581:C:A	10:54504049:54504586	-0.269257	9.31524e-05	0.00290459
10:54500680:G:C	10:54504049:54504586	-0.269257	9.31524e-05	0.00290459
10:54500723:G:A	10:54504049:54504586	-0.269257	9.31524e-05	0.00290459
10:54500839:G:A	10:54504049:54504586	-0.269257	9.31524e-05	0.00290459
10:54501331:T:C	10:54504049:54504586	-0.198952	3.81649e-07	1.78301e-05
10:54501464:A:G	10:54504049:54504586	-0.165	1.68663e-05	0.00061822
10:54501716:C:T	10:54504049:54504586	-0.249951	1.3396e-09	7.72189e-08
10:54501891:C:A	10:54504049:54504586	-0.241475	4.3887e-09	2.42912e-07
10:54502445:C:T	10:54504049:54504586	-0.265295	0.000276456	0.00805521
10:54502756:G:T	10:54504049:54504586	-0.265295	0.000276456	0.00805521
10:54503010:C:T	10:54504049:54504586	-0.265295	0.000276456	0.00805521
10:54503068:G:C	10:54504049:54504586	-0.345114	3.42854e-09	1.90533e-07
10:54503091:G:A	10:54504049:54504586	-0.263829	5.07767e-12	1.15453e-09
10:54503287:A:C	10:54504049:54504586	-0.252684	8.34664e-11	4.91596e-09
10:54503319:A:G	10:54504049:54504586	-0.252684	8.34664e-11	4.91596e-09
10:54503367:T:G	10:54504049:54504586	-0.252684	8.34664e-11	4.91596e-09
10:54503397:A:G	10:54504049:54504586	-0.252684	8.34664e-11	4.91596e-09
10:54503517:A:C	10:54504049:54504586	-0.252684	8.34664e-11	4.91596e-09
10:54504048:C:T	10:54504049:54504586	-0.345114	3.42854e-09	1.90533e-07
10:54504351:G:A	10:54504049:54504586	-0.263829	5.07767e-12	1.15453e-09
10:54504395:C:T	10:54504049:54504586	-0.263829	5.07767e-12	1.15453e-09
10:54504436:C:T	10:54504049:54504586	-0.345114	3.42854e-09	1.90533e-07
10:54504586:G:A	10:54504049:54504586	-0.252684	8.34664e-11	4.91596e-09
10:54504599:C:T	10:54504049:54504586	-0.252684	8.34664e-11	4.91596e-09
10:54504651:A:C	10:54504049:54504586	-0.345114	3.42854e-09	1.90533e-07
10:54504662:A:G	10:54504049:54504586	-0.252684	8.34664e-11	4.91596e-09
10:54504732:A:T	10:54504049:54504586	-0.124496	0.000601116	0.0145227
10:54504815:G:GA	10:54504049:54504586	-0.345114	3.42854e-09	1.90533e-07
10:54504949:C:T	10:54504049:54504586	-0.252684	8.34664e-11	4.91596e-09
10:54504961:G:A	10:54504049:54504586	-0.263829	5.07767e-12	1.15453e-09
10:54504963:G:A	10:54504049:54504586	-0.263829	5.07767e-12	1.15453e-09
10:54504988:T:C	10:54504049:54504586	-0.252684	8.34664e-11	4.91596e-09
10:54505076:T:C	10:54504049:54504586	-0.249113	9.61284e-09	5.25731e-07
10:54505085:A:C	10:54504049:54504586	-0.249113	9.61284e-09	5.25731e-07
10:54505093:GTCCT:G	10:54504049:54504586	-0.249113	9.61284e-09	5.25731e-07
10:54505138:T:C	10:54504049:54504586	-0.265295	0.000276456	0.00805521
10:54505259:G:A	10:54504049:54504586	-0.263829	5.07767e-12	1.15453e-09
10:54505264:C:A	10:54504049:54504586	-0.345114	3.42854e-09	1.90533e-07
10:54505528:CTT:C	10:54504049:54504586	-0.265295	0.000276456	0.00805521
10:54507217:C:T	10:54504049:54504586	-0.219734	6.6672e-05	0.00213196
10:54507232:G:T	10:54504049:54504586	-0.345114	3.42854e-09	1.90533e-07
10:54507836:C:G	10:54504049:54504586	-0.345114	3.42854e-09	1.90533e-07
11:33909293:T:G	11:33910910:33910955	0.0984513	0.00230872	0.0446893
11:33914427:G:A	11:33910910:33910955	0.0933834	0.00134526	0.0286559
11:66362996:A:G	11:66362800:66362849	-0.450521	9.81071e-10	5.68114e-08
11:82160818:G:A	11:82169987:82170030	-0.243693	2.47521e-05	0.00090009
11:82160917:GAAAAAAAAA:G	11:82169987:82170030	-0.259633	3.24639e-06	0.000140908
11:82162326:C:CA	11:82169987:82170030	-0.153681	0.00177063	0.0370864
11:82163255:C:CG	11:82169987:82170030	-0.248618	6.69318e-06	0.000256951
11:82165068:C:T	11:82169987:82170030	-0.273755	9.75722e-07	4.35191e-05
11:82167756:A:G	11:82169987:82170030	-0.287776	9.02421e-06	0.000343568
11:82169380:C:T	11:82169987:82170030	-0.273755	9.75722e-07	4.35191e-05
11:82169987:G:A	11:82169987:82170030	-0.273755	9.75722e-07	4.35191e-05
11:82170026:G:A	11:82169987:82170030	-0.273755	9.75722e-07	4.35191e-05
11:82170309:T:C	11:82169987:82170030	-0.273755	9.75722e-07	4.35191e-05
11:82172730:T:A	11:82169987:82170030	-0.273755	9.75722e-07	4.35191e-05
11:82177545:C:A	11:82169987:82170030	-0.273755	9.75722e-07	4.35191e-05
11:9413717:CT:C	11:9419206:9419271	-0.224392	0.000615395	0.0148017
11:9417074:C:T	11:9419206:9419271	-0.242953	3.82413e-05	0.00131375
11:9417515:C:T	11:9419206:9419271	-0.242953	3.82413e-05	0.00131375
11:9419205:C:T	11:9419206:9419271	-0.242953	3.82413e-05	0.00131375
11:9419867:A:T	11:9419206:9419271	-0.198917	0.000706442	0.0163633
11:9426789:C:G	11:9419206:9419271	-0.198917	0.000706442	0.0163633
11:9426953:C:G	11:9419206:9419271	-0.198917	0.000706442	0.0163633
12:49754104:T:TA	12:49760043:49760055	-0.18362	0.00254301	0.0487452
13:42082814:T:G	13:42086755:42086780	-0.242577	0.000676124	0.0159016
13:42082823:A:T	13:42086755:42086780	-0.242577	0.000676124	0.0159016
13:42086793:C:T	13:42086755:42086780	-0.281691	0.000147789	0.00453635
13:42096316:G:GT	13:42086755:42086780	-0.215767	0.00161629	0.0340087
13:42096317:G:GTGTGTGTGT	13:42086755:42086780	-0.5856	8.23204e-06	0.00031515
14:32925333:G:A	14:32932673:32932707	0.197023	0.000313054	0.00852671
14:32925731:T:G	14:32932673:32932707	0.211542	0.000113313	0.0035094
14:32926052:G:A	14:32932673:32932707	0.25884	5.05049e-05	0.00163778
14:32926952:T:G	14:32932673:32932707	0.270918	1.02e-06	4.53474e-05
14:32927924:A:G	14:32932673:32932707	0.25884	5.05049e-05	0.00163778
14:32928633:G:T	14:32932673:32932707	0.265687	1.46686e-05	0.000539102
14:32928827:C:T	14:32932673:32932707	0.244191	3.40251e-05	0.00120989
14:32928946:AT:A	14:32932673:32932707	0.270518	1.19465e-05	0.000443793
14:32930734:A:T	14:32932673:32932707	0.270518	1.19465e-05	0.000443793
14:32931646:A:C	14:32932673:32932707	0.270518	1.19465e-05	0.000443793
14:32932135:G:A	14:32932673:32932707	0.265626	2.13453e-07	1.01093e-05
14:32932271:A:G	14:32932673:32932707	0.270518	1.19465e-05	0.000443793
14:32932390:G:A	14:32932673:32932707	0.236903	0.000686463	0.0160625
14:32932602:A:G	14:32932673:32932707	0.265626	2.13453e-07	1.01093e-05
14:32932672:C:T	14:32932673:32932707	0.265626	2.13453e-07	1.01093e-05
14:32933486:G:A	14:32932673:32932707	0.265626	2.13453e-07	1.01093e-05
14:32934573:GTGGTAC:G	14:32932673:32932707	0.242249	2.93307e-06	0.000128329
14:32936050:A:ATT	14:32932673:32932707	0.236903	0.000686463	0.0160625
14:32937162:CTT:C	14:32932673:32932707	0.534927	0.00122524	0.0265091
14:32938493:T:C	14:32932673:32932707	0.270518	1.19465e-05	0.000443793
14:32938571:C:T	14:32932673:32932707	0.270518	1.19465e-05	0.000443793
14:32938588:A:T	14:32932673:32932707	0.270518	1.19465e-05	0.000443793
14:32938880:C:CTT	14:32932673:32932707	0.265626	2.13453e-07	1.01093e-05
14:32938880:C:CT	14:32932673:32932707	0.270518	1.19465e-05	0.000443793
14:32939243:T:G	14:32932673:32932707	0.270518	1.19465e-05	0.000443793
14:32939876:G:A	14:32932673:32932707	0.287437	1.28829e-07	6.29618e-06
15:70390154:CA:C	15:70387017:70387094	-0.167931	0.00229283	0.0444442
16:85137250:T:C	16:85137169:85137403	0.165981	0.000525664	0.0128225
16:85140955:T:C	16:85137169:85137403	0.160611	0.00186179	0.0384695
16:89621491:C:CT	16:89628537:89628548	-0.356779	0.000842219	0.0193136
16:89621935:A:G	16:89628537:89628548	-0.412247	0.000407228	0.0105133
16:89621944:G:C	16:89628537:89628548	-0.412247	0.000407228	0.0105133
16:89626692:C:T	16:89628537:89628548	-0.26155	0.00253232	0.0486078
16:89626893:G:A	16:89628537:89628548	-0.412247	0.000407228	0.0105133
16:89630376:G:C	16:89628537:89628548	-0.378924	0.000352569	0.00939867
16:89630546:C:T	16:89628537:89628548	-0.378924	0.000352569	0.00939867
17:9964795:G:A	17:9964598:9964795	-0.149997	0.00104721	0.0230186
17:10058229:TACAC:T	17:10056902:10057753	-0.185254	0.00197452	0.0389868
17:13852922:G:A	17:13852922:13852978	-0.226162	0.00214596	0.0420706
17:13854721:C:T	17:13852922:13852978	-0.218235	0.000846047	0.019337
17:13856636:C:T	17:13852922:13852978	-0.218235	0.000846047	0.019337
17:13856856:C:T	17:13852922:13852978	-0.263932	0.000936285	0.0210504
17:13859500:A:G	17:13852922:13852978	-0.284794	1.83105e-06	8.08829e-05
17:13859546:G:A	17:13852922:13852978	-0.247708	0.000160694	0.00488892
17:3969533:T:C	17:3977443:3977460	0.395485	0.000164086	0.00491616
17:3979127:TG:T	17:3977443:3977460	0.395485	0.000164086	0.00491616
17:3979430:C:CTTTTTTTTT	17:3977443:3977460	0.395485	0.000164086	0.00491616
17:3979561:A:G	17:3977443:3977460	0.395485	0.000164086	0.00491616
17:3980985:T:C	17:3977443:3977460	0.448574	1.21681e-05	0.000449599
17:3982627:G:C	17:3977443:3977460	0.358972	0.000736946	0.0169843
17:3983996:T:A	17:3977443:3977460	0.395485	0.000164086	0.00491616
17:3984074:A:G	17:3977443:3977460	0.448574	1.21681e-05	0.000449599
17:3985552:T:C	17:3977443:3977460	0.395485	0.000164086	0.00491616
17:3987341:A:G	17:3977443:3977460	0.395485	0.000164086	0.00491616
17:53622507:C:T	17:53622508:53622529	-0.247559	0.000692607	0.0161515
17:53622745:ATT:A	17:53622508:53622529	-0.206432	0.000997881	0.0223056
17:53626890:C:T	17:53622508:53622529	-0.247559	0.000692607	0.0161515
17:58826984:G:A	17:58836032:58836042	-0.442438	1.96727e-11	1.2104e-09
17:58827830:C:A	17:58836032:58836042	-0.442438	1.96727e-11	1.2104e-09
17:58828342:G:A	17:58836032:58836042	-0.442438	1.96727e-11	1.2104e-09
17:58828401:G:A	17:58836032:58836042	-0.442438	1.96727e-11	1.2104e-09
17:58828419:C:T	17:58836032:58836042	-0.442438	1.96727e-11	1.2104e-09
17:58828448:C:T	17:58836032:58836042	-0.442438	1.96727e-11	1.2104e-09
17:58828623:T:C	17:58836032:58836042	-0.442438	1.96727e-11	1.2104e-09
17:58828883:GTTTC:G	17:58836032:58836042	-0.442438	1.96727e-11	1.2104e-09
17:58828896:CTTTTTCTTT:C	17:58836032:58836042	-0.442438	1.96727e-11	1.2104e-09
17:58828918:T:C	17:58836032:58836042	-0.442438	1.96727e-11	1.2104e-09
17:58829123:G:A	17:58836032:58836042	-0.442438	1.96727e-11	1.2104e-09
17:58829515:G:GGT	17:58836032:58836042	-0.36814	2.63451e-07	1.24345e-05
17:58829653:G:A	17:58836032:58836042	-0.442438	1.96727e-11	1.2104e-09
17:58829700:G:A	17:58836032:58836042	-0.403507	1.15049e-11	1.2104e-09
17:58829750:T:A	17:58836032:58836042	-0.442438	1.96727e-11	1.2104e-09
17:58829782:AT:A	17:58836032:58836042	-0.442438	1.96727e-11	1.2104e-09
17:58829973:C:T	17:58836032:58836042	-0.442438	1.96727e-11	1.2104e-09
17:58830029:T:C	17:58836032:58836042	0.170282	0.00103026	0.0226821
17:58830097:C:CATTT	17:58836032:58836042	-0.442438	1.96727e-11	1.2104e-09
17:58830187:A:G	17:58836032:58836042	-0.442438	1.96727e-11	1.2104e-09
17:58830327:C:T	17:58836032:58836042	-0.424356	5.195e-13	2.38658e-10
17:58830391:G:GA	17:58836032:58836042	-0.442438	1.96727e-11	1.2104e-09
17:58830669:T:C	17:58836032:58836042	-0.442438	1.96727e-11	1.2104e-09
17:58830964:C:T	17:58836032:58836042	-0.442438	1.96727e-11	1.2104e-09
17:58830980:AG:A	17:58836032:58836042	-0.442438	1.96727e-11	1.2104e-09
17:58831028:C:T	17:58836032:58836042	-0.442438	1.96727e-11	1.2104e-09
17:58831154:T:G	17:58836032:58836042	-0.442438	1.96727e-11	1.2104e-09
17:58831294:A:C	17:58836032:58836042	-0.442438	1.96727e-11	1.2104e-09
17:58831420:GTC:G	17:58836032:58836042	-0.442438	1.96727e-11	1.2104e-09
17:58831494:C:G	17:58836032:58836042	-0.442438	1.96727e-11	1.2104e-09
17:58831499:G:T	17:58836032:58836042	-0.442438	1.96727e-11	1.2104e-09
17:58831551:T:C	17:58836032:58836042	-0.442438	1.96727e-11	1.2104e-09
17:58831627:G:A	17:58836032:58836042	-0.442438	1.96727e-11	1.2104e-09
17:58831674:C:T	17:58836032:58836042	-0.442438	1.96727e-11	1.2104e-09
17:58831696:C:T	17:58836032:58836042	-0.442438	1.96727e-11	1.2104e-09
17:58831722:A:G	17:58836032:58836042	-0.442438	1.96727e-11	1.2104e-09
17:58831735:C:T	17:58836032:58836042	-0.442438	1.96727e-11	1.2104e-09
17:58831806:A:G	17:58836032:58836042	-0.442438	1.96727e-11	1.2104e-09
17:58832070:CACACACACA:C	17:58836032:58836042	-0.399854	1.22652e-07	6.01562e-06
17:58832116:G:A	17:58836032:58836042	0.164082	0.00127321	0.0271631
17:58832222:A:AAACT	17:58836032:58836042	-0.442438	1.96727e-11	1.2104e-09
17:58832256:C:T	17:58836032:58836042	-0.442438	1.96727e-11	1.2104e-09
17:58832643:T:C	17:58836032:58836042	-0.442438	1.96727e-11	1.2104e-09
17:58832666:C:T	17:58836032:58836042	-0.442438	1.96727e-11	1.2104e-09
17:58832700:A:G	17:58836032:58836042	-0.442438	1.96727e-11	1.2104e-09
17:58832784:G:A	17:58836032:58836042	-0.442438	1.96727e-11	1.2104e-09
17:58832846:A:G	17:58836032:58836042	0.164082	0.00127321	0.0271631
17:58832976:A:G	17:58836032:58836042	-0.442438	1.96727e-11	1.2104e-09
17:58833102:A:G	17:58836032:58836042	-0.442438	1.96727e-11	1.2104e-09
17:58833213:A:G	17:58836032:58836042	-0.442438	1.96727e-11	1.2104e-09
17:58833470:TG:T	17:58836032:58836042	-0.442438	1.96727e-11	1.2104e-09
17:58833623:A:G	17:58836032:58836042	-0.442438	1.96727e-11	1.2104e-09
17:58833631:A:G	17:58836032:58836042	-0.442438	1.96727e-11	1.2104e-09
17:58833927:G:C	17:58836032:58836042	-0.442438	1.96727e-11	1.2104e-09
17:58834041:G:T	17:58836032:58836042	-0.442438	1.96727e-11	1.2104e-09
17:58834273:G:C	17:58836032:58836042	-0.442438	1.96727e-11	1.2104e-09
17:58834286:T:C	17:58836032:58836042	-0.442438	1.96727e-11	1.2104e-09
17:58834329:C:T	17:58836032:58836042	-0.442438	1.96727e-11	1.2104e-09
17:58834406:G:C	17:58836032:58836042	-0.442438	1.96727e-11	1.2104e-09
17:58834430:G:A	17:58836032:58836042	-0.442438	1.96727e-11	1.2104e-09
17:58834519:C:T	17:58836032:58836042	-0.442438	1.96727e-11	1.2104e-09
17:58834616:A:G	17:58836032:58836042	-0.442438	1.96727e-11	1.2104e-09
17:58834630:G:A	17:58836032:58836042	-0.442438	1.96727e-11	1.2104e-09
17:58834685:TAATAATA:T	17:58836032:58836042	-0.442438	1.96727e-11	1.2104e-09
17:58834723:T:A	17:58836032:58836042	-0.182341	0.000731012	0.0168757
17:58834754:A:ATGTG	17:58836032:58836042	-0.365445	1.16637e-07	5.74102e-06
17:58834810:A:G	17:58836032:58836042	-0.442438	1.96727e-11	1.2104e-09
17:58834918:A:G	17:58836032:58836042	-0.442438	1.96727e-11	1.2104e-09
17:58834990:T:G	17:58836032:58836042	-0.442438	1.96727e-11	1.2104e-09
17:58835135:C:T	17:58836032:58836042	-0.442438	1.96727e-11	1.2104e-09
17:58835314:G:T	17:58836032:58836042	-0.442438	1.96727e-11	1.2104e-09
17:58835517:C:G	17:58836032:58836042	-0.442438	1.96727e-11	1.2104e-09
17:58835523:A:C	17:58836032:58836042	-0.442438	1.96727e-11	1.2104e-09
17:58835691:A:G	17:58836032:58836042	-0.442438	1.96727e-11	1.2104e-09
17:58836031:C:T	17:58836032:58836042	-0.442438	1.96727e-11	1.2104e-09
17:58836037:C:T	17:58836032:58836042	-0.442438	1.96727e-11	1.2104e-09
17:58836042:G:A	17:58836032:58836042	-0.442438	1.96727e-11	1.2104e-09
17:58836407:C:T	17:58836032:58836042	-0.442438	1.96727e-11	1.2104e-09
17:58836437:G:A	17:58836032:58836042	-0.442438	1.96727e-11	1.2104e-09
17:58836438:A:G	17:58836032:58836042	-0.442438	1.96727e-11	1.2104e-09
17:58836588:A:G	17:58836032:58836042	-0.442438	1.96727e-11	1.2104e-09
17:58836694:G:A	17:58836032:58836042	-0.442438	1.96727e-11	1.2104e-09
17:58836802:G:A	17:58836032:58836042	-0.442438	1.96727e-11	1.2104e-09
17:58836987:CTTCT:C	17:58836032:58836042	-0.442438	1.96727e-11	1.2104e-09
17:58837007:T:A	17:58836032:58836042	-0.442438	1.96727e-11	1.2104e-09
17:58837469:T:G	17:58836032:58836042	-0.442438	1.96727e-11	1.2104e-09
17:58837548:A:T	17:58836032:58836042	0.164082	0.00127321	0.0271631
17:58837622:C:T	17:58836032:58836042	0.164082	0.00127321	0.0271631
17:58837669:A:G	17:58836032:58836042	-0.442438	1.96727e-11	1.2104e-09
17:58837700:A:G	17:58836032:58836042	0.164082	0.00127321	0.0271631
17:58837773:G:GC	17:58836032:58836042	-0.442438	1.96727e-11	1.2104e-09
17:58837849:GTTT:G	17:58836032:58836042	0.170282	0.00103026	0.0226821
17:58837857:GT:G	17:58836032:58836042	0.170282	0.00103026	0.0226821
17:58837936:C:T	17:58836032:58836042	-0.442438	1.96727e-11	1.2104e-09
17:58837991:CA:C	17:58836032:58836042	-0.442438	1.96727e-11	1.2104e-09
17:58838007:CT:C	17:58836032:58836042	-0.442438	1.96727e-11	1.2104e-09
17:58838041:G:A	17:58836032:58836042	-0.442438	1.96727e-11	1.2104e-09
17:58838790:T:TCAATTC	17:58836032:58836042	-0.442438	1.96727e-11	1.2104e-09
17:58839100:T:C	17:58836032:58836042	-0.442438	1.96727e-11	1.2104e-09
17:58839264:C:G	17:58836032:58836042	-0.442438	1.96727e-11	1.2104e-09
17:58839330:T:G	17:58836032:58836042	-0.442438	1.96727e-11	1.2104e-09
17:58839427:T:C	17:58836032:58836042	-0.442438	1.96727e-11	1.2104e-09
17:58839454:G:A	17:58836032:58836042	-0.442438	1.96727e-11	1.2104e-09
17:58839512:C:T	17:58836032:58836042	0.170282	0.00103026	0.0226821
17:58839577:G:A	17:58836032:58836042	-0.442438	1.96727e-11	1.2104e-09
17:58839641:G:A	17:58836032:58836042	-0.442438	1.96727e-11	1.2104e-09
17:58839784:C:T	17:58836032:58836042	-0.442438	1.96727e-11	1.2104e-09
17:58839908:T:A	17:58836032:58836042	-0.442438	1.96727e-11	1.2104e-09
17:58839990:C:T	17:58836032:58836042	-0.442438	1.96727e-11	1.2104e-09
17:58840061:T:C	17:58836032:58836042	-0.442438	1.96727e-11	1.2104e-09
17:58840115:T:A	17:58836032:58836042	-0.442438	1.96727e-11	1.2104e-09
17:58840126:T:C	17:58836032:58836042	-0.442438	1.96727e-11	1.2104e-09
17:58840134:G:A	17:58836032:58836042	0.164082	0.00127321	0.0271631
17:58840149:C:T	17:58836032:58836042	-0.442438	1.96727e-11	1.2104e-09
17:58840231:C:T	17:58836032:58836042	-0.442438	1.96727e-11	1.2104e-09
17:58840233:G:A	17:58836032:58836042	-0.442438	1.96727e-11	1.2104e-09
17:58840275:G:A	17:58836032:58836042	-0.442438	1.96727e-11	1.2104e-09
17:58840284:T:A	17:58836032:58836042	-0.442438	1.96727e-11	1.2104e-09
17:58840294:C:G	17:58836032:58836042	-0.442438	1.96727e-11	1.2104e-09
17:58840365:C:T	17:58836032:58836042	-0.442438	1.96727e-11	1.2104e-09
17:58840773:C:T	17:58836032:58836042	-0.416451	4.11906e-10	2.39531e-08
17:58840890:A:G	17:58836032:58836042	-0.442438	1.96727e-11	1.2104e-09
17:58841017:C:CT	17:58836032:58836042	-0.539329	0.00101642	0.0225941
17:58841261:A:G	17:58836032:58836042	-0.442438	1.96727e-11	1.2104e-09
17:58841519:A:AT	17:58836032:58836042	-0.254867	4.84553e-06	0.000187062
17:58841562:C:T	17:58836032:58836042	-0.442438	1.96727e-11	1.2104e-09
17:58841607:G:T	17:58836032:58836042	-0.3751	1.34469e-09	7.72189e-08
17:58841673:C:G	17:58836032:58836042	-0.442438	1.96727e-11	1.2104e-09
17:58841768:C:T	17:58836032:58836042	-0.442438	1.96727e-11	1.2104e-09
17:58841945:C:T	17:58836032:58836042	-0.442438	1.96727e-11	1.2104e-09
17:58842026:C:T	17:58836032:58836042	-0.442438	1.96727e-11	1.2104e-09
17:58842075:C:T	17:58836032:58836042	-0.442438	1.96727e-11	1.2104e-09
17:58842291:T:A	17:58836032:58836042	-0.442438	1.96727e-11	1.2104e-09
17:58842315:C:CTTCT	17:58836032:58836042	-0.442438	1.96727e-11	1.2104e-09
17:58842422:G:T	17:58836032:58836042	-0.442438	1.96727e-11	1.2104e-09
17:58842441:C:T	17:58836032:58836042	-0.442438	1.96727e-11	1.2104e-09
17:58842579:A:T	17:58836032:58836042	-0.442438	1.96727e-11	1.2104e-09
17:58842781:A:G	17:58836032:58836042	0.164082	0.00127321	0.0271631
17:58842861:A:G	17:58836032:58836042	-0.442438	1.96727e-11	1.2104e-09
17:58843057:T:G	17:58836032:58836042	-0.442438	1.96727e-11	1.2104e-09
17:58843314:T:C	17:58836032:58836042	-0.442438	1.96727e-11	1.2104e-09
17:58843379:A:G	17:58836032:58836042	-0.442438	1.96727e-11	1.2104e-09
17:58843478:C:T	17:58836032:58836042	-0.442438	1.96727e-11	1.2104e-09
17:58843624:A:G	17:58836032:58836042	-0.442438	1.96727e-11	1.2104e-09
17:58843882:A:G	17:58836032:58836042	-0.442438	1.96727e-11	1.2104e-09
17:58843917:T:C	17:58836032:58836042	-0.442438	1.96727e-11	1.2104e-09
17:58843948:G:A	17:58836032:58836042	-0.442438	1.96727e-11	1.2104e-09
17:58844189:C:T	17:58836032:58836042	-0.442438	1.96727e-11	1.2104e-09
17:58844349:A:G	17:58836032:58836042	-0.442438	1.96727e-11	1.2104e-09
17:58844360:A:C	17:58836032:58836042	-0.442438	1.96727e-11	1.2104e-09
17:58844367:G:T	17:58836032:58836042	-0.442438	1.96727e-11	1.2104e-09
17:58844700:CTTT:C	17:58836032:58836042	-0.250858	2.85789e-05	0.00102305
17:58844797:C:T	17:58836032:58836042	-0.442438	1.96727e-11	1.2104e-09
17:58844935:C:T	17:58836032:58836042	-0.442438	1.96727e-11	1.2104e-09
17:58845030:T:C	17:58836032:58836042	-0.442438	1.96727e-11	1.2104e-09
17:58845043:T:G	17:58836032:58836042	-0.442438	1.96727e-11	1.2104e-09
17:58845062:C:G	17:58836032:58836042	-0.442438	1.96727e-11	1.2104e-09
17:58845174:C:T	17:58836032:58836042	-0.442438	1.96727e-11	1.2104e-09
17:58845183:C:T	17:58836032:58836042	-0.442438	1.96727e-11	1.2104e-09
17:58845336:A:T	17:58836032:58836042	-0.442438	1.96727e-11	1.2104e-09
17:58845346:A:G	17:58836032:58836042	-0.442438	1.96727e-11	1.2104e-09
17:58845683:T:G	17:58836032:58836042	-0.442438	1.96727e-11	1.2104e-09
17:58845790:A:G	17:58836032:58836042	-0.442438	1.96727e-11	1.2104e-09
17:58846001:A:G	17:58836032:58836042	-0.607328	0.000170347	0.00509266
17:8643677:T:C	17:8646352:8646375	-0.246186	0.000602741	0.0145227
17:8646332:A:G	17:8646352:8646375	-0.246186	0.000602741	0.0145227
17:8653297:C:G	17:8646352:8646375	-0.246186	0.000602741	0.0145227
17:8654980:T:C	17:8646352:8646375	-0.213803	0.00162038	0.0340429
18:57832534:G:A	18:57842408:57842698	0.264247	4.20475e-13	1.99827e-10
18:57832733:G:A	18:57842408:57842698	0.272322	2.04763e-13	1.99827e-10
18:57833723:T:C	18:57842408:57842698	0.272322	2.04763e-13	1.99827e-10
18:57833801:A:T	18:57842408:57842698	0.264247	4.20475e-13	1.99827e-10
18:57833919:A:G	18:57842408:57842698	0.162241	5.94742e-07	2.76917e-05
18:57835313:CT:C	18:57842408:57842698	0.12625	1.22088e-05	0.000449896
18:57835364:A:G	18:57842408:57842698	0.264247	4.20475e-13	1.99827e-10
18:57836202:G:A	18:57842408:57842698	0.264247	4.20475e-13	1.99827e-10
18:57836522:G:A	18:57842408:57842698	0.264247	4.20475e-13	1.99827e-10
18:57836714:T:C	18:57842408:57842698	0.281921	9.43706e-14	1.44513e-10
18:57836831:T:G	18:57842408:57842698	0.281921	9.43706e-14	1.44513e-10
18:57836879:T:C	18:57842408:57842698	0.264247	4.20475e-13	1.99827e-10
18:57837223:T:C	18:57842408:57842698	0.264247	4.20475e-13	1.99827e-10
18:57837465:A:T	18:57842408:57842698	0.264247	4.20475e-13	1.99827e-10
18:57837747:C:T	18:57842408:57842698	0.281921	9.43706e-14	1.44513e-10
18:57839155:CA:C	18:57842408:57842698	0.119734	0.000407357	0.0105133
18:57839172:A:G	18:57842408:57842698	0.272322	2.04763e-13	1.99827e-10
18:57839705:C:T	18:57842408:57842698	0.264247	4.20475e-13	1.99827e-10
18:57840218:C:T	18:57842408:57842698	0.264247	4.20475e-13	1.99827e-10
18:57841588:T:A	18:57842408:57842698	0.27129	2.96184e-13	1.99827e-10
18:57841890:G:A	18:57842408:57842698	0.281921	9.43706e-14	1.44513e-10
18:57842407:C:T	18:57842408:57842698	0.27129	2.96184e-13	1.99827e-10
18:57842532:G:A	18:57842408:57842698	0.281921	9.43706e-14	1.44513e-10
18:57842697:C:T	18:57842408:57842698	0.281921	9.43706e-14	1.44513e-10
18:57842884:G:T	18:57842408:57842698	0.27129	2.96184e-13	1.99827e-10
18:57842971:T:TG	18:57842408:57842698	0.129641	0.000311396	0.00849835
18:57843495:A:T	18:57842408:57842698	0.281921	9.43706e-14	1.44513e-10
18:57843874:A:C	18:57842408:57842698	0.281921	9.43706e-14	1.44513e-10
18:57845478:T:C	18:57842408:57842698	0.27129	2.96184e-13	1.99827e-10
18:57845528:G:A	18:57842408:57842698	0.323953	0.000560627	0.0136383
18:57845875:C:T	18:57842408:57842698	0.27129	2.96184e-13	1.99827e-10
18:57845979:T:C	18:57842408:57842698	0.27129	2.96184e-13	1.99827e-10
18:57846464:A:G	18:57842408:57842698	0.27129	2.96184e-13	1.99827e-10
18:57846617:C:T	18:57842408:57842698	0.281921	9.43706e-14	1.44513e-10
18:57846918:G:A	18:57842408:57842698	0.269256	6.0134e-13	2.51142e-10
18:57846934:G:A	18:57842408:57842698	0.261318	1.16402e-12	4.7184e-10
18:57846942:A:AG	18:57842408:57842698	0.269256	6.0134e-13	2.51142e-10
18:57846944:A:C	18:57842408:57842698	0.269256	6.0134e-13	2.51142e-10
18:57848673:T:A	18:57842408:57842698	0.146634	0.000104699	0.00325726
18:57850421:G:T	18:57842408:57842698	0.0935329	0.0020442	0.04019
18:57851437:C:G	18:57842408:57842698	0.133135	0.000523133	0.0127834
19:12881249:A:G	19:12877235:12877296	0.363211	3.92799e-05	0.00131375
19:12886146:C:T	19:12877235:12877296	0.363211	3.92799e-05	0.00131375
19:37259598:T:C	19:37266989:37267026	-0.114547	0.00224398	0.0435669
19:37260176:AAAAAGAAAG:A	19:37266989:37267026	-0.402428	0.000394812	0.0104842
19:37264189:G:A	19:37266989:37267026	-0.114547	0.00224398	0.0435669
19:45224835:G:T	19:45224382:45224442	0.292114	0.000158165	0.00484408
19:45228501:A:C	19:45224382:45224442	0.204978	0.00179645	0.0373998
19:45229350:C:CTTTCT	19:45224382:45224442	0.293664	2.57478e-05	0.000924103
2:111703733:C:A	2:111704737:111704759	0.11061	0.00200916	0.0395575
2:111704194:T:C	2:111704737:111704759	0.11061	0.00200916	0.0395575
2:111705737:G:A	2:111704737:111704759	-0.123902	0.00044698	0.0111397
2:111706967:C:CTTTT	2:111704737:111704759	-0.110757	0.000907743	0.0206104
2:111712397:T:TG	2:111704737:111704759	0.106036	0.00242669	0.0466453
2:111712702:C:T	2:111704737:111704759	-0.107196	0.00183927	0.0380613
2:111713056:T:C	2:111704737:111704759	-0.107196	0.00183927	0.0380613
2:111713594:T:A	2:111704737:111704759	-0.105812	0.00224442	0.0435669
2:111713660:T:C	2:111704737:111704759	-0.105812	0.00224442	0.0435669
2:111713723:T:C	2:111704737:111704759	-0.107196	0.00183927	0.0380613
2:86446573:C:CT	2:86448198:86448322	0.209181	0.000963078	0.0216175
2:86446848:A:G	2:86448198:86448322	-0.260858	1.01752e-07	5.02632e-06
2:86447679:G:T	2:86448198:86448322	0.192106	0.00222459	0.0434269
2:86447829:GT:G	2:86448198:86448322	-0.263863	0.000338975	0.00907138
2:86448230:T:C	2:86448198:86448322	-0.263863	0.000338975	0.00907138
2:86448407:A:G	2:86448198:86448322	-0.270509	4.75206e-08	2.38156e-06
2:86449068:C:A	2:86448198:86448322	-0.263863	0.000338975	0.00907138
2:86449547:T:G	2:86448198:86448322	-0.252333	3.33848e-07	1.565e-05
2:86449773:T:C	2:86448198:86448322	-0.252333	3.33848e-07	1.565e-05
2:86449907:T:C	2:86448198:86448322	0.192106	0.00222459	0.0434269
2:86451143:A:G	2:86448198:86448322	-0.270509	4.75206e-08	2.38156e-06
2:86452628:A:G	2:86448198:86448322	-0.217897	0.000911864	0.0206699
2:86453588:TTC:T	2:86448198:86448322	-0.234738	0.000210115	0.00622753
2:86453918:C:T	2:86448198:86448322	-0.220717	0.000476158	0.0116769
2:86454596:C:T	2:86448198:86448322	-0.220717	0.000476158	0.0116769
2:86454703:T:C	2:86448198:86448322	-0.220717	0.000476158	0.0116769
2:86454990:CA:C	2:86448198:86448322	-0.226273	3.66398e-06	0.000153486
2:86455333:T:C	2:86448198:86448322	-0.23198	0.000392516	0.0104434
22:18570163:C:G	22:18579345:18579463	-0.155864	0.000418792	0.0105133
22:18570174:T:G	22:18579345:18579463	-0.155864	0.000418792	0.0105133
22:18571007:G:A	22:18579345:18579463	-0.155864	0.000418792	0.0105133
22:18572105:T:A	22:18579345:18579463	-0.155864	0.000418792	0.0105133
22:18575449:C:CT	22:18579345:18579463	-0.149294	0.000918099	0.0207771
22:18577528:T:TTTTTC	22:18579345:18579463	-0.152293	0.000724042	0.0167429
22:18579760:C:A	22:18579345:18579463	-0.156747	0.000397871	0.0105133
22:18579823:C:T	22:18579345:18579463	-0.155856	0.000498287	0.0121979
22:18581412:GA:G	22:18579345:18579463	-0.155864	0.000418792	0.0105133
22:18588262:GTCTTTT:G	22:18579345:18579463	-0.163509	0.000929826	0.021008
22:49858741:T:C	22:49852930:49852978	-0.123856	0.00207336	0.0407051
22:49911221:T:G	22:49913486:49913581	-0.109854	0.00180378	0.0374957
22:49912271:C:G	22:49915280:49915358	-0.483943	0.000331398	0.00892056
22:49912579:G:GA	22:49913051:49913121	-0.120837	0.00153117	0.0323163
22:49912825:T:C	22:49913051:49913121	-0.120837	0.00153117	0.0323163
22:49913021:C:T	22:49913051:49913121	-0.120837	0.00153117	0.0323163
22:49913095:C:T	22:49913051:49913121	-0.120837	0.00153117	0.0323163
22:49913366:TAA:T	22:49913051:49913121	-0.173907	0.000861011	0.019614
22:49913925:TA:T	22:49913051:49913121	-0.179309	0.000562906	0.0136584
22:49914159:C:T	22:49913051:49913121	-0.224102	0.000683057	0.0160373
22:49922705:C:G	22:49913486:49913581	-0.409921	0.0010519	0.0230848
22:49922705:C:G	22:49915280:49915358	-0.519279	0.00167306	0.0350961
3:101944797:T:TA	3:101954229:101954837	0.127847	0.000133069	0.00410282
3:101946181:G:A	3:101954229:101954837	-0.116488	0.000467621	0.0115349
3:101946465:G:A	3:101954229:101954837	-0.116488	0.000467621	0.0115349
3:101949454:G:A	3:101954229:101954837	-0.109444	0.00124585	0.0269128
3:101950395:C:T	3:101954229:101954837	-0.109496	0.00218333	0.0427424
3:101952098:T:C	3:101954229:101954837	0.120895	0.000429298	0.0107185
3:101952618:A:C	3:101954229:101954837	0.120895	0.000429298	0.0107185
3:101954721:T:A	3:101954229:101954837	0.223942	1.25978e-11	1.2104e-09
3:187484527:T:TA	3:187491756:187491972	0.369124	0.00151325	0.032135
3:187488935:A:G	3:187491756:187491972	0.253597	1.73305e-08	8.99684e-07
3:187491496:A:G	3:187491756:187491972	0.253597	1.73305e-08	8.99684e-07
3:187491793:T:A	3:187491756:187491972	0.253597	1.73305e-08	8.99684e-07
3:187494789:A:G	3:187491756:187491972	0.224941	3.10582e-06	0.000135457
3:187497333:C:G	3:187491756:187491972	0.253597	1.73305e-08	8.99684e-07
4:70690961:G:A	4:70691044:70691128	-0.176335	0.000872732	0.0198482
4:100168065:CT:C	4:100176744:100176831	-0.232051	7.15484e-05	0.00228259
4:100170368:G:A	4:100176744:100176831	-0.249373	6.33167e-05	0.00204363
4:100171378:G:A	4:100176744:100176831	-0.141425	0.00179101	0.037343
4:100172103:CT:C	4:100176744:100176831	-0.309517	4.02267e-05	0.00131375
4:100173158:A:G	4:100176744:100176831	-0.141425	0.00179101	0.037343
4:100173967:T:C	4:100176744:100176831	-0.141425	0.00179101	0.037343
4:100176069:T:C	4:100176744:100176831	-0.201777	0.000309411	0.00846092
4:100176743:C:T	4:100176744:100176831	-0.309517	4.02267e-05	0.00131375
4:100176758:C:T	4:100176744:100176831	-0.309517	4.02267e-05	0.00131375
4:100176831:G:A	4:100176744:100176831	-0.309517	4.02267e-05	0.00131375
4:100177761:TAAG:T	4:100176744:100176831	-0.309517	4.02267e-05	0.00131375
4:100178091:T:A	4:100176744:100176831	-0.309517	4.02267e-05	0.00131375
4:100178150:G:A	4:100176744:100176831	-0.309517	4.02267e-05	0.00131375
4:100178616:G:GT	4:100176744:100176831	-0.401677	0.000171474	0.00511526
4:100180499:A:C	4:100176744:100176831	-0.309517	4.02267e-05	0.00131375
4:100181885:G:GT	4:100176744:100176831	-0.309517	4.02267e-05	0.00131375
4:100181887:A:T	4:100176744:100176831	-0.309517	4.02267e-05	0.00131375
4:100182049:G:A	4:100176744:100176831	-0.309517	4.02267e-05	0.00131375
4:100183837:C:G	4:100176744:100176831	-0.309517	4.02267e-05	0.00131375
4:100185536:A:G	4:100176744:100176831	-0.309517	4.02267e-05	0.00131375
4:100186222:G:A	4:100176744:100176831	-0.309517	4.02267e-05	0.00131375
5:40286409:G:A	5:40286409:40286502	0.158919	0.000268219	0.0078987
5:40286496:C:T	5:40286409:40286502	0.159432	4.04266e-05	0.00131716
6:147833308:A:G	6:147839678:147839773	0.138544	0.000296371	0.00816917
6:147835554:G:A	6:147839678:147839773	0.138544	0.000296371	0.00816917
6:147835987:G:A	6:147839678:147839773	0.138544	0.000296371	0.00816917
6:147836217:G:A	6:147839678:147839773	0.138544	0.000296371	0.00816917
6:147836281:C:G	6:147839678:147839773	0.138544	0.000296371	0.00816917
6:147836497:C:T	6:147839678:147839773	0.138544	0.000296371	0.00816917
6:147836545:TATCC:T	6:147839678:147839773	0.138544	0.000296371	0.00816917
6:147836791:GC:G	6:147839678:147839773	0.138544	0.000296371	0.00816917
6:147836838:C:T	6:147839678:147839773	0.138544	0.000296371	0.00816917
6:147836862:G:A	6:147839678:147839773	0.138544	0.000296371	0.00816917
6:147837124:A:G	6:147839678:147839773	0.138544	0.000296371	0.00816917
6:147837197:C:G	6:147839678:147839773	0.138544	0.000296371	0.00816917
6:147837214:T:C	6:147839678:147839773	0.138544	0.000296371	0.00816917
6:147837501:C:T	6:147839678:147839773	0.138544	0.000296371	0.00816917
6:147837602:A:G	6:147839678:147839773	0.138544	0.000296371	0.00816917
6:147837605:A:G	6:147839678:147839773	0.138544	0.000296371	0.00816917
6:147837610:G:A	6:147839678:147839773	0.138544	0.000296371	0.00816917
6:147837779:G:A	6:147839678:147839773	0.138544	0.000296371	0.00816917
6:147837891:C:T	6:147839678:147839773	0.138544	0.000296371	0.00816917
6:147838414:G:A	6:147839678:147839773	0.138544	0.000296371	0.00816917
6:147838505:G:A	6:147839678:147839773	0.138544	0.000296371	0.00816917
6:147838627:G:C	6:147839678:147839773	0.138544	0.000296371	0.00816917
6:147838637:T:TGATAAATCA	6:147839678:147839773	0.138544	0.000296371	0.00816917
6:147838677:C:T	6:147839678:147839773	0.138544	0.000296371	0.00816917
6:147838697:C:A	6:147839678:147839773	0.138544	0.000296371	0.00816917
6:147839174:A:G	6:147839678:147839773	0.138544	0.000296371	0.00816917
6:147839690:G:A	6:147839678:147839773	0.134743	0.000298431	0.00819318
6:147839748:C:T	6:147839678:147839773	0.138544	0.000296371	0.00816917
6:147839773:G:A	6:147839678:147839773	0.134743	0.000298431	0.00819318
6:148655562:C:CAA	6:148663571:148663585	0.14472	3.88546e-05	0.00131375
6:148656599:CAAA:C	6:148663571:148663585	0.14472	3.88546e-05	0.00131375
6:148661282:C:T	6:148663571:148663585	0.14472	3.88546e-05	0.00131375
6:148665890:CT:C	6:148663571:148663585	0.0582722	0.00125467	0.0270609
6:148672326:G:GT	6:148663571:148663585	0.0513657	2.25609e-05	0.000824758
6:159697665:G:C	6:159703533:159703779	-0.310073	0.000176928	0.00526658
6:159698454:G:A	6:159703533:159703779	-0.287148	4.41826e-06	0.000171046
6:159698517:A:C	6:159703533:159703779	-0.287148	4.41826e-06	0.000171046
6:159698750:G:T	6:159703533:159703779	-0.287148	4.41826e-06	0.000171046
6:159698935:C:T	6:159703533:159703779	-0.287148	4.41826e-06	0.000171046
6:159699124:C:G	6:159703533:159703779	0.172992	0.000322064	0.00868626
6:159699750:C:CATCT	6:159703533:159703779	0.172992	0.000322064	0.00868626
6:159699896:T:C	6:159703533:159703779	-0.240542	5.93479e-05	0.00192003
6:159700688:C:T	6:159703533:159703779	-0.287148	4.41826e-06	0.000171046
6:159700753:G:A	6:159703533:159703779	-0.287148	4.41826e-06	0.000171046
6:159700954:C:T	6:159703533:159703779	-0.287148	4.41826e-06	0.000171046
6:159701136:C:T	6:159703533:159703779	-0.287148	4.41826e-06	0.000171046
6:159701455:A:G	6:159703533:159703779	-0.287148	4.41826e-06	0.000171046
6:159701579:G:C	6:159703533:159703779	-0.287148	4.41826e-06	0.000171046
6:159701770:C:T	6:159703533:159703779	-0.287148	4.41826e-06	0.000171046
6:159702350:A:G	6:159703533:159703779	-0.25688	1.74297e-08	8.99684e-07
6:159702474:G:A	6:159703533:159703779	-0.287148	4.41826e-06	0.000171046
6:159702479:TGAGCTCCCT:T	6:159703533:159703779	-0.293568	2.13582e-06	9.40443e-05
6:159702764:G:T	6:159703533:159703779	-0.25688	1.74297e-08	8.99684e-07
6:159703211:G:A	6:159703533:159703779	-0.287148	4.41826e-06	0.000171046
6:159703293:G:A	6:159703533:159703779	-0.25688	1.74297e-08	8.99684e-07
6:159703372:G:T	6:159703533:159703779	-0.25688	1.74297e-08	8.99684e-07
6:159703533:G:A	6:159703533:159703779	-0.25688	1.74297e-08	8.99684e-07
6:159703721:C:T	6:159703533:159703779	-0.287148	4.41826e-06	0.000171046
6:159703756:G:T	6:159703533:159703779	-0.25688	1.74297e-08	8.99684e-07
6:159703778:C:T	6:159703533:159703779	-0.287148	4.41826e-06	0.000171046
6:159703977:T:TGA	6:159703533:159703779	-0.25688	1.74297e-08	8.99684e-07
6:159704002:C:A	6:159703533:159703779	-0.287148	4.41826e-06	0.000171046
6:159704150:T:C	6:159703533:159703779	-0.287148	4.41826e-06	0.000171046
6:159704159:CAT:C	6:159703533:159703779	-0.287148	4.41826e-06	0.000171046
6:159704283:C:CTA	6:159703533:159703779	-0.260129	2.08831e-07	1.00633e-05
6:159704721:T:C	6:159703533:159703779	-0.25688	1.74297e-08	8.99684e-07
6:159704924:T:C	6:159703533:159703779	-0.25688	1.74297e-08	8.99684e-07
6:159705222:G:GC	6:159703533:159703779	-0.209677	0.000253169	0.00747148
6:159707125:C:A	6:159703533:159703779	-0.320481	0.000317899	0.00860764
6:159707614:G:A	6:159703533:159703779	-0.287148	4.41826e-06	0.000171046
6:159707961:G:A	6:159703533:159703779	-0.287148	4.41826e-06	0.000171046
6:159708504:T:C	6:159703533:159703779	-0.246597	2.83001e-08	1.42869e-06
6:159708696:G:C	6:159703533:159703779	-0.246597	2.83001e-08	1.42869e-06
6:159708805:A:T	6:159703533:159703779	-0.287148	4.41826e-06	0.000171046
6:159709779:C:A	6:159703533:159703779	-0.287148	4.41826e-06	0.000171046
6:159709783:A:G	6:159703533:159703779	-0.287148	4.41826e-06	0.000171046
6:159709842:C:G	6:159703533:159703779	-0.246597	2.83001e-08	1.42869e-06
6:159710298:G:A	6:159703533:159703779	-0.25688	1.74297e-08	8.99684e-07
6:159710459:A:T	6:159703533:159703779	-0.246597	2.83001e-08	1.42869e-06
6:159710597:A:G	6:159703533:159703779	-0.287148	4.41826e-06	0.000171046
6:159710748:G:C	6:159703533:159703779	-0.287148	4.41826e-06	0.000171046
6:159711082:G:C	6:159703533:159703779	-0.25688	1.74297e-08	8.99684e-07
6:159711928:A:C	6:159703533:159703779	-0.246597	2.83001e-08	1.42869e-06
6:159712799:A:G	6:159703533:159703779	-0.287148	4.41826e-06	0.000171046
6:159712847:A:G	6:159703533:159703779	-0.287148	4.41826e-06	0.000171046
6:159713070:T:G	6:159703533:159703779	-0.320481	0.000317899	0.00860764
6:159713093:TG:T	6:159703533:159703779	-0.241294	1.38973e-06	6.15862e-05
6:159713116:T:C	6:159703533:159703779	-0.246597	2.83001e-08	1.42869e-06
7:105756633:G:A	7:105766161:105766466	0.344776	3.44071e-05	0.00120989
7:105757190:T:TGGAGTTCTC	7:105766161:105766466	0.275595	2.45514e-06	0.00010776
7:105758231:G:T	7:105766161:105766466	0.344776	3.44071e-05	0.00120989
7:105759575:TTCTA:T	7:105766161:105766466	0.344776	3.44071e-05	0.00120989
7:105760909:G:A	7:105766161:105766466	0.344776	3.44071e-05	0.00120989
7:105761153:G:T	7:105766161:105766466	0.344776	3.44071e-05	0.00120989
7:105762714:A:T	7:105766161:105766466	0.228006	3.55596e-06	0.000149415
7:105763166:T:C	7:105766161:105766466	0.228006	3.55596e-06	0.000149415
7:105763425:A:G	7:105766161:105766466	0.228006	3.55596e-06	0.000149415
7:105764593:A:G	7:105766161:105766466	0.228006	3.55596e-06	0.000149415
7:105764980:C:CA	7:105766161:105766466	0.228006	3.55596e-06	0.000149415
7:105765131:T:C	7:105766161:105766466	0.228006	3.55596e-06	0.000149415
7:105765481:GAATAAAATA:G	7:105766161:105766466	0.228006	3.55596e-06	0.000149415
7:105765481:G:GAATAAAATA	7:105766161:105766466	0.490634	0.00153594	0.0323675
7:105766160:C:T	7:105766161:105766466	0.351731	6.78541e-12	1.15453e-09
7:105766243:C:T	7:105766161:105766466	0.351731	6.78541e-12	1.15453e-09
7:105766465:C:T	7:105766161:105766466	0.351731	6.78541e-12	1.15453e-09
7:105766880:C:A	7:105766161:105766466	0.351731	6.78541e-12	1.15453e-09
7:105767171:T:C	7:105766161:105766466	0.351731	6.78541e-12	1.15453e-09
7:105767433:T:G	7:105766161:105766466	0.196613	8.88333e-05	0.00281449
7:105767582:C:T	7:105766161:105766466	0.351731	6.78541e-12	1.15453e-09
7:105767605:G:A	7:105766161:105766466	0.351731	6.78541e-12	1.15453e-09
7:105768403:T:A	7:105766161:105766466	0.351731	6.78541e-12	1.15453e-09
7:105768485:T:C	7:105766161:105766466	0.351731	6.78541e-12	1.15453e-09
7:105768962:A:C	7:105766161:105766466	0.351731	6.78541e-12	1.15453e-09
7:105769218:C:G	7:105766161:105766466	0.239246	7.75977e-07	3.58876e-05
7:105769294:A:G	7:105766161:105766466	0.351731	6.78541e-12	1.15453e-09
7:105769514:T:TG	7:105766161:105766466	0.351731	6.78541e-12	1.15453e-09
7:105769660:T:G	7:105766161:105766466	0.351731	6.78541e-12	1.15453e-09
7:105769696:A:G	7:105766161:105766466	0.351731	6.78541e-12	1.15453e-09
7:105769948:G:C	7:105766161:105766466	0.328109	0.000137347	0.00422526
7:105770292:G:A	7:105766161:105766466	0.351731	6.78541e-12	1.15453e-09
7:105770313:T:TA	7:105766161:105766466	0.351731	6.78541e-12	1.15453e-09
7:105770428:C:T	7:105766161:105766466	0.351731	6.78541e-12	1.15453e-09
7:105770536:C:T	7:105766161:105766466	0.351731	6.78541e-12	1.15453e-09
7:105770559:A:T	7:105766161:105766466	0.351731	6.78541e-12	1.15453e-09
7:105770575:T:C	7:105766161:105766466	0.351731	6.78541e-12	1.15453e-09
7:105770576:G:A	7:105766161:105766466	0.351731	6.78541e-12	1.15453e-09
7:105770580:T:C	7:105766161:105766466	0.351731	6.78541e-12	1.15453e-09
7:105770581:G:A	7:105766161:105766466	0.351731	6.78541e-12	1.15453e-09
7:105770588:G:A	7:105766161:105766466	0.351731	6.78541e-12	1.15453e-09
7:105770591:G:A	7:105766161:105766466	0.351731	6.78541e-12	1.15453e-09
7:105770741:T:C	7:105766161:105766466	0.351731	6.78541e-12	1.15453e-09
7:105770976:C:T	7:105766161:105766466	0.351731	6.78541e-12	1.15453e-09
7:105771508:C:T	7:105766161:105766466	0.351731	6.78541e-12	1.15453e-09
7:105771864:T:C	7:105766161:105766466	0.351731	6.78541e-12	1.15453e-09
7:105771943:A:T	7:105766161:105766466	0.351731	6.78541e-12	1.15453e-09
7:105772112:A:G	7:105766161:105766466	0.351731	6.78541e-12	1.15453e-09
7:105772208:G:T	7:105766161:105766466	0.384693	5.11746e-06	0.000197008
7:105772284:T:C	7:105766161:105766466	0.351731	6.78541e-12	1.15453e-09
7:105772637:G:C	7:105766161:105766466	0.223397	8.34347e-06	0.000318531
7:105772832:TAA:T	7:105766161:105766466	0.351731	6.78541e-12	1.15453e-09
7:105773051:T:C	7:105766161:105766466	0.351731	6.78541e-12	1.15453e-09
7:105773283:T:C	7:105766161:105766466	0.351731	6.78541e-12	1.15453e-09
7:105773328:G:A	7:105766161:105766466	0.351731	6.78541e-12	1.15453e-09
7:105773625:A:G	7:105766161:105766466	0.351731	6.78541e-12	1.15453e-09
7:105773988:G:A	7:105766161:105766466	0.351731	6.78541e-12	1.15453e-09
7:105775150:A:G	7:105766161:105766466	0.351731	6.78541e-12	1.15453e-09
7:105776427:T:C	7:105766161:105766466	0.351731	6.78541e-12	1.15453e-09
7:105776456:C:T	7:105766161:105766466	0.351731	6.78541e-12	1.15453e-09
7:55826774:C:G	7:55836053:55836330	-0.235013	8.12577e-07	3.70826e-05
7:55826774:C:G	7:55835533:55835721	-0.149124	0.00241769	0.0465371
7:55827308:A:G	7:55837127:55837253	-0.263341	6.36826e-08	3.1571e-06
7:55827308:A:G	7:55836053:55836330	-0.235013	8.12577e-07	3.70826e-05
7:55827308:A:G	7:55835533:55835721	-0.149124	0.00241769	0.0465371
7:55828833:G:A	7:55837127:55837253	-0.263341	6.36826e-08	3.1571e-06
7:55828833:G:A	7:55836053:55836330	-0.235013	8.12577e-07	3.70826e-05
7:55828833:G:A	7:55835533:55835721	-0.149124	0.00241769	0.0465371
7:55830777:A:ATTTTT	7:55837127:55837253	-0.263341	6.36826e-08	3.1571e-06
7:55830777:A:ATTTTT	7:55836053:55836330	-0.235013	8.12577e-07	3.70826e-05
7:55830777:A:ATTTTT	7:55835533:55835721	-0.149124	0.00241769	0.0465371
7:55831206:A:G	7:55837127:55837253	-0.382072	7.95679e-05	0.00252674
7:55831206:A:G	7:55836053:55836330	-0.309949	0.00108298	0.0236914
7:55832761:CTT:C	7:55842459:55842504	-0.176465	3.97833e-05	0.00131375
7:55832761:CT:C	7:55837127:55837253	-0.236721	0.000116219	0.00359131
7:55833412:A:C	7:55842459:55842504	-0.159032	3.93335e-05	0.00131375
7:55833412:A:C	7:55837127:55837253	-0.143607	0.000561086	0.0136383
7:55833412:A:C	7:55836053:55836330	-0.131802	0.000996078	0.0223056
7:55834957:C:T	7:55842459:55842504	-0.339297	3.48804e-10	2.03696e-08
7:55838523:C:CA	7:55842459:55842504	-0.122355	0.000755253	0.0173482
7:55838523:CA:C	7:55837127:55837253	-0.381166	6.79602e-07	3.15363e-05
7:55841907:A:G	7:55837127:55837253	-0.382072	7.95679e-05	0.00252674
7:55841907:A:G	7:55836053:55836330	-0.309949	0.00108298	0.0236914
7:55848149:A:G	7:55842459:55842504	-0.339297	3.48804e-10	2.03696e-08
7:90894006:T:A	7:90895629:90895657	-0.322779	3.28193e-06	0.000140908
7:90896588:C:A	7:90895629:90895657	-0.322779	3.28193e-06	0.000140908
7:90897968:G:A	7:90895629:90895657	-0.322779	3.28193e-06	0.000140908
7:90904531:C:T	7:90895629:90895657	-0.322779	3.28193e-06	0.000140908
8:136689117:A:T	8:136696891:136696912	0.301566	0.00101951	0.0226263
8:136703522:A:T	8:136696891:136696912	-0.155841	0.00111799	0.0243801
8:136703676:C:T	8:136696891:136696912	-0.14697	0.00189504	0.0389318
8:136703933:C:G	8:136696891:136696912	-0.155841	0.00111799	0.0243801
8:141942960:C:CTTT	8:141952722:141952746	-0.120289	0.000416916	0.0105133
8:141943028:T:G	8:141952722:141952746	-0.120289	0.000416916	0.0105133
8:141944081:T:C	8:141952722:141952746	-0.120289	0.000416916	0.0105133
8:141945800:C:CT	8:141952722:141952746	-0.112573	0.000675124	0.0159016
8:141946473:C:T	8:141952722:141952746	-0.120289	0.000416916	0.0105133
8:141946961:C:CT	8:141952722:141952746	-0.120289	0.000416916	0.0105133
8:141947284:T:C	8:141952722:141952746	-0.120289	0.000416916	0.0105133
8:141948447:A:G	8:141952722:141952746	-0.120289	0.000416916	0.0105133
8:141949079:A:AT	8:141952722:141952746	-0.120289	0.000416916	0.0105133
8:141950374:A:G	8:141952722:141952746	-0.120289	0.000416916	0.0105133
8:141950533:C:T	8:141952722:141952746	-0.120289	0.000416916	0.0105133
8:141950840:T:C	8:141952722:141952746	-0.120289	0.000416916	0.0105133
8:141952723:TGC:T	8:141952722:141952746	-0.120289	0.000416916	0.0105133
8:141954209:G:A	8:141952722:141952746	-0.120289	0.000416916	0.0105133
8:141955674:T:C	8:141952722:141952746	-0.120289	0.000416916	0.0105133
8:141957503:C:G	8:141952722:141952746	-0.120289	0.000416916	0.0105133
8:141960577:T:C	8:141952722:141952746	-0.120289	0.000416916	0.0105133
8:141961176:C:T	8:141952722:141952746	-0.120289	0.000416916	0.0105133
8:141961178:A:G	8:141952722:141952746	-0.120289	0.000416916	0.0105133
8:141962641:T:C	8:141952722:141952746	-0.120289	0.000416916	0.0105133
8:41593128:C:G	8:41594071:41594093	-0.345707	0.00117459	0.025453
8:41599154:C:T	8:41594071:41594093	-0.345707	0.00117459	0.025453
8:41601431:G:A	8:41594071:41594093	-0.345707	0.00117459	0.025453
8:41602559:GAGAA:G	8:41594071:41594093	-0.345707	0.00117459	0.025453
