# Supplementary material for: Distinct Co-methylation Patterns in African and European Populations and Their Genetic Associations
Source: Genomics Proteomics Bioinformatics. 2025 Mar 22;23(5):qzaf096. doi: 10.1093/gpbjnl/qzaf096 (PMC13005945; doi:10.1093/gpbjnl/qzaf096)
Supplement: qzaf096_Supplementary_Data [file qzaf096_supplementary_data.zip › Table S18.xlsx]

## Sheet: S.Table18
Table S18 Association of SNPs for Pop-CMRs with complex traits
SNP	Pop-CMR	Association FDR	Experimental Factor Ontology (EFO) ID	Trait
rs4935346	10:54504049:54504586	0.0145227	EFO_0008224	Mannose-binding protein C measurement
rs7503356	17:58836032:58836042	0.0271631	EFO_0004617	Cystatin C measurement
rs7503390	17:58836032:58836042	0.0271631	EFO_0004617	Cystatin C measurement
rs7503383	17:58836032:58836042	0.0271631	EFO_0004617	Cystatin C measurement
chr17:58837850	17:58836032:58836042	0.0226821	EFO_0004617	Cystatin C measurement
chr17:58837858	17:58836032:58836042	0.0226821	EFO_0004617	Cystatin C measurement
rs571480	18:57842408:57842698	1.99827e-10	EFO_0004340	Body mass index
rs545708	18:57842408:57842698	1.99827e-10	EFO_0004340	Body mass index
rs591166	18:57842408:57842698	1.99827e-10	EFO_0004340	Body mass index
rs589850	18:57842408:57842698	1.44513e-10	EFO_0004340	Body mass index
rs975918	18:57842408:57842698	1.99827e-10	EFO_0004340	Body mass index
rs1350341	18:57842408:57842698	1.44513e-10	EFO_0004340	Body mass index
rs993887	18:57842408:57842698	1.44513e-10	EFO_0004340	Body mass index
rs611428	18:57842408:57842698	1.99827e-10	EFO_0004340	Body mass index
rs538656	18:57842408:57842698	0.04019	EFO_0001073	Obesity
rs538656	18:57842408:57842698	0.04019	EFO_0004531	Urate measurement
rs538656	18:57842408:57842698	0.04019	EFO_0004765	Visceral adipose tissue measurement
rs36083197	4:100176744:100176831	0.00131375	EFO_0004747	Protein measurement
rs17583844	4:100176744:100176831	0.00131375	EFO_0004747	Protein measurement
rs449789	6:159703533:159703779	0.00868626	EFO_0005763	Pulse pressure measurement
chr6:159699751	6:159703533:159703779	0.00868626	EFO_0005763	Pulse pressure measurement
rs7843337	8:141952722:141952746	0.0105133	EFO_1001976	Cardioembolic stroke
