# Supplementary material for: Distinct Co-methylation Patterns in African and European Populations and Their Genetic Associations
Source: Genomics Proteomics Bioinformatics. 2025 Mar 22;23(5):qzaf096. doi: 10.1093/gpbjnl/qzaf096 (PMC13005945; doi:10.1093/gpbjnl/qzaf096)
Supplement: qzaf096_Supplementary_Data [file qzaf096_supplementary_data.zip › Table S19.xlsx]

## Sheet: S.Table19
Table S19 Enrichment of SNPs for Pop-CMRs with complex traits
Experimental Factor Ontology (EFO) ID	Trait	Enrichment fold	FDR
EFO_0008224	Mannose-binding protein C measurement	1032.29	<0.001
EFO_0004617	Cystatin C measurement	654.743	<0.001
EFO_0004340	Body mass index	11.3412	<0.001
EFO_0001073	Obesity	164.087	<0.001
EFO_0004531	Urate measurement	32.7148	<0.001
EFO_0004765	Visceral adipose tissue measurement	119.921	<0.001
EFO_0004747	Protein measurement	23.2243	<0.001
EFO_0005763	Pulse pressure measurement	36.3724	<0.001
EFO_1001976	Cardioembolic stroke	413.04	<0.001
