# Supplementary material for: Distinct Co-methylation Patterns in African and European Populations and Their Genetic Associations
Source: Genomics Proteomics Bioinformatics. 2025 Mar 22;23(5):qzaf096. doi: 10.1093/gpbjnl/qzaf096 (PMC13005945; doi:10.1093/gpbjnl/qzaf096)
Supplement: qzaf096_Supplementary_Data [file qzaf096_supplementary_data.zip › Table S20.xlsx]

## Sheet: S.Table20
Table S20 Genes whose promoters and gene bodies overlapped the SNPs associated with Pop-CMRs
SNP	Chr	start	end	Gene
rs749259458	1	1323142	1323143	CCNL2
rs1240708	1	1335789	1335790	MRPL20-AS1
rs1645274006	1	36715285	36715286	THRAP3
rs1658125403	1	205142517	205142518	DSTYK
rs1439707455	2	86446848	86446849	REEP1
rs549463277	2	111703733	111703734	ACOXL
rs1052499665	4	100172103	100172104	RP11-696N14.1
rs975934232	6	147833308	147833309	SAMD5
rs1252071322	6	148655562	148655563	SASH1
rs1803837403	7	90894006	90894007	FZD1
rs717462	7	105773625	105773626	SYPL1
rs1586623767	8	41599154	41599155	ANK1, NKX6-3
rs201744573	8	141942960	141942961	PTK2
rs2048902907	10	128910367	128910368	DOCK1
rs1291893516	11	9417074	9417075	IPO7
rs10836128	11	33909293	33909294	LMO2
rs498045	11	66362996	66362997	CCS
rs117874294	14	32925731	32925732	AKAP6
rs869128726	15	70390154	70390155	TLE3
rs2074004455	16	85140955	85140956	CIBAR2
rs946055842	16	89621491	89621492	SPG7
rs1339968532	16	89626692	89626693	RPL13
rs114794013	17	3969533	3969534	ZZEF1
rs1175282938	17	8643677	8643678	CCDC42
rs962626764	17	9964795	9964796	GAS7
rs4365351	17	58826984	58826985	BCAS3
rs1968284745	19	12881249	12881250	HOOK2
rs2040566977	19	37260176	37260177	ZNF850
rs1673087	19	37264189	37264190	CTD-2162K18.4
rs385118	22	18570163	18570164	PEX26
rs183307697	22	49858741	49858742	C22orf34
Given that multiple SNPs can overlap the same gene, only one SNP was shown.
