# Supplementary material for: Distinct Co-methylation Patterns in African and European Populations and Their Genetic Associations
Source: Genomics Proteomics Bioinformatics. 2025 Mar 22;23(5):qzaf096. doi: 10.1093/gpbjnl/qzaf096 (PMC13005945; doi:10.1093/gpbjnl/qzaf096)
Supplement: qzaf096_Supplementary_Data [file qzaf096_supplementary_data.zip › Table S21.xlsx]

## Sheet: S.Table21
Table S21 Pathway enrichment of genes mapped by SNPs for Pop-CMRs
Term id	Term name	Intersection size	Fold enrichment	FDR
GO:0005488	Binding	28	3.30792	3.79084e-12
GO:0003674	Molecular_function	28	2.99879	2.84221e-11
GO:0005515	Protein binding	24	3.50842	1.66162e-09
GO:0005622	Intracellular anatomical structure	25	3.02514	2.89584e-08
GO:0009987	Cellular process	26	2.91464	6.49013e-08
GO:0110165	Cellular anatomical entity	26	2.60411	9.33053e-08
GO:0005575	Cellular_component	26	2.54016	1.1439e-07
GO:0008150	Biological_process	26	2.65847	3.13927e-07
GO:0043229	Intracellular organelle	22	2.9721	9.29191e-07
GO:0043226	Organelle	22	2.83488	1.88559e-06
GO:0043227	Membrane-bounded organelle	21	2.89567	2.98686e-06
GO:0005737	Cytoplasm	19	3.33138	2.98686e-06
GO:0043231	Intracellular membrane-bounded organelle	20	2.9573	5.58324e-06
GO:0019899	Enzyme binding	8	8.3009	0.000146772
GO:0016020	Membrane	15	3.29316	0.000153769
GO:0065009	Regulation of molecular function	10	7.06215	0.000183942
GO:0008092	Cytoskeletal protein binding	6	12.9102	0.000201324
GO:0006996	Organelle organization	10	6.05468	0.000550401
GO:0031323	Regulation of cellular metabolic process	12	4.58583	0.00056011
GO:0048856	Anatomical structure development	12	4.42309	0.000663279
GO:0044093	Positive regulation of molecular function	7	9.571	0.000720858
GO:0031325	Positive regulation of cellular metabolic process	9	6.27794	0.000747117
GO:0065007	Biological regulation	17	2.84119	0.000759614
GO:0050790	Regulation of catalytic activity	8	7.33552	0.000759614
GO:0032502	Developmental process	12	4.02168	0.000886625
GO:0046907	Intracellular transport	7	8.3733	0.000908162
GO:0016043	Cellular component organization	13	3.4861	0.00132516
GO:0048522	Positive regulation of cellular process	11	4.20071	0.00132516
GO:0051171	Regulation of nitrogen compound metabolic process	11	4.15154	0.00140617
GO:0071840	Cellular component organization or biogenesis	13	3.39918	0.00155185
GO:0050794	Regulation of cellular process	15	2.90912	0.00157776
GO:0080090	Regulation of primary metabolic process	11	4.04002	0.00157776
GO:0032991	Protein-containing complex	12	3.26536	0.00164068
GO:0005856	Cytoskeleton	7	6.30353	0.00164068
GO:0099081	Supramolecular polymer	5	10.2579	0.00164068
GO:0099512	Supramolecular fiber	5	10.3463	0.00164068
GO:0044238	Primary metabolic process	16	2.71204	0.00164096
GO:0051234	Establishment of localization	10	4.3793	0.00169581
GO:0009893	Positive regulation of metabolic process	9	5.04091	0.00169581
GO:0071495	Cellular response to endogenous stimulus	6	8.97015	0.00169581
GO:0019222	Regulation of metabolic process	12	3.50985	0.00193687
GO:0007010	Cytoskeleton organization	6	8.6011	0.00199499
GO:0048518	Positive regulation of biological process	11	3.74345	0.00222877
GO:0051173	Positive regulation of nitrogen compound metabolic process	8	5.47954	0.00222877
GO:0032501	Multicellular organismal process	12	3.38562	0.00229454
GO:0051649	Establishment of localization in cell	7	6.46247	0.00229454
GO:0071704	Organic substance metabolic process	16	2.48009	0.00272693
GO:0044237	Cellular metabolic process	15	2.67321	0.00272693
GO:0043170	Macromolecule metabolic process	15	2.62513	0.00272693
GO:0006807	Nitrogen compound metabolic process	15	2.64852	0.00272693
GO:0050789	Regulation of biological process	15	2.61792	0.00272693
GO:0060255	Regulation of macromolecule metabolic process	11	3.46861	0.00272693
GO:0051179	Localization	10	3.87291	0.00272693
GO:0006355	Regulation of DNA-templated transcription	8	4.98773	0.00272693
GO:2001141	Regulation of RNA biosynthetic process	8	4.952	0.00272693
GO:1903506	Regulation of nucleic acid-templated transcription	8	4.98485	0.00272693
GO:0045893	Positive regulation of DNA-templated transcription	6	7.61119	0.00272693
GO:0009719	Response to endogenous stimulus	6	7.66067	0.00272693
GO:1902680	Positive regulation of RNA biosynthetic process	6	7.58004	0.00272693
GO:1903508	Positive regulation of nucleic acid-templated transcription	6	7.61119	0.00272693
GO:0010604	Positive regulation of macromolecule metabolic process	8	4.88206	0.00280711
GO:0072359	Circulatory system development	5	9.6615	0.00280711
GO:0008152	Metabolic process	16	2.39751	0.00286794
GO:0007275	Multicellular organism development	9	4.20203	0.00286794
GO:0032774	RNA biosynthetic process	8	4.77153	0.00286794
GO:0097659	Nucleic acid-templated transcription	8	4.82078	0.00286794
GO:0051641	Cellular localization	8	4.81675	0.00286794
GO:0006351	DNA-templated transcription	8	4.82212	0.00286794
GO:0009653	Anatomical structure morphogenesis	7	5.60703	0.00286794
GO:0070727	Cellular macromolecule localization	7	5.56371	0.00286794
GO:0070887	Cellular response to chemical stimulus	7	5.60703	0.00286794
GO:0008104	Protein localization	7	5.58426	0.00286794
GO:0051254	Positive regulation of RNA metabolic process	6	7.03302	0.00286794
GO:0048646	Anatomical structure formation involved in morphogenesis	5	9.2479	0.00286794
GO:0043085	Positive regulation of catalytic activity	5	9.14611	0.00286794
GO:0045184	Establishment of protein localization	6	6.82922	0.00293522
GO:0048523	Negative regulation of cellular process	9	4.08892	0.00296013
GO:0006810	Transport	9	4.0735	0.00300477
GO:0010557	Positive regulation of macromolecule biosynthetic process	6	6.71251	0.00309255
GO:0009059	Macromolecule biosynthetic process	9	4.0321	0.00316029
GO:0051252	Regulation of RNA metabolic process	8	4.56846	0.00326985
GO:0045944	Positive regulation of transcription by RNA polymerase II	5	8.6969	0.00326985
GO:0042325	Regulation of phosphorylation	5	8.68292	0.00326985
GO:0044271	Cellular nitrogen compound biosynthetic process	9	3.97603	0.00333628
GO:0005634	Nucleus	13	2.77757	0.00349725
GO:0031328	Positive regulation of cellular biosynthetic process	6	6.36321	0.00381622
GO:0045935	Positive regulation of nucleobase-containing compound metabolic process	6	6.31978	0.00391052
GO:0051716	Cellular response to stimulus	11	3.17226	0.00394415
GO:0048731	System development	8	4.36206	0.00404355
GO:0010556	Regulation of macromolecule biosynthetic process	8	4.35876	0.00404355
GO:0009891	Positive regulation of biosynthetic process	6	6.24067	0.00404355
GO:0051239	Regulation of multicellular organismal process	7	5.03401	0.00427234
GO:0008219	Cell death	6	6.13434	0.00427234
GO:0050896	Response to stimulus	12	2.86799	0.00443968
GO:0034654	Nucleobase-containing compound biosynthetic process	8	4.24422	0.00457498
GO:0019219	Regulation of nucleobase-containing compound metabolic process	8	4.21833	0.00461544
GO:0019220	Regulation of phosphate metabolic process	5	7.71539	0.00463958
GO:0051174	Regulation of phosphorus metabolic process	5	7.70989	0.00463958
GO:0031326	Regulation of cellular biosynthetic process	8	4.19071	0.00464988
GO:0018130	Heterocycle biosynthetic process	8	4.16445	0.00477801
GO:0019438	Aromatic compound biosynthetic process	8	4.15344	0.00481506
GO:0015630	Microtubule cytoskeleton	5	7.83857	0.00492796
GO:0009889	Regulation of biosynthetic process	8	4.1247	0.0049458
REAC:R-HSA-1266738	Developmental Biology	5	9.67881	0.00506762
GO:0099080	Supramolecular complex	5	7.67156	0.00509671
GO:0033036	Macromolecule localization	7	4.75989	0.00510486
GO:1901362	Organic cyclic compound biosynthetic process	8	4.01265	0.00577566
GO:0120036	Plasma membrane bounded cell projection organization	5	7.11565	0.00604693
GO:0030030	Cell projection organization	5	6.94187	0.00657465
GO:0006468	Protein phosphorylation	5	6.87559	0.00680258
GO:0044249	Cellular biosynthetic process	9	3.35626	0.00797621
GO:1901576	Organic substance biosynthetic process	9	3.30323	0.00871391
GO:0006357	Regulation of transcription by RNA polymerase II	6	5.0396	0.00873791
GO:0048519	Negative regulation of biological process	9	3.28038	0.00900983
GO:0009058	Biosynthetic process	9	3.25511	0.00907751
KEGG:00000	KEGG root term	11	2.93702	0.00911672
GO:0006366	Transcription by RNA polymerase II	6	4.84737	0.00994387
GO:0015031	Protein transport	5	6.04114	0.0101042
GO:0048468	Cell development	6	4.75142	0.0107703
REAC:0000000	REACTOME root term	13	2.60592	0.0112906
GO:0010467	Gene expression	11	2.6354	0.0115311
GO:0016310	Phosphorylation	5	5.77006	0.0115736
GO:0007166	Cell surface receptor signaling pathway	6	4.5179	0.0128683
GO:0012501	Programmed cell death	5	5.54494	0.0132025
GO:0023052	Signaling	9	3.00879	0.0135337
GO:0043228	Non-membrane-bounded organelle	9	2.97381	0.0140824
GO:0043232	Intracellular non-membrane-bounded organelle	9	2.97427	0.0140824
GO:0071310	Cellular response to organic substance	5	5.41974	0.0142372
GO:0005829	Cytosol	8	3.17693	0.014597
GO:0030054	Cell junction	5	5.09027	0.014597
GO:0007154	Cell communication	9	2.95798	0.014804
GO:0042221	Response to chemical	7	3.69916	0.014804
GO:0009966	Regulation of signal transduction	6	4.33362	0.014804
GO:0019538	Protein metabolic process	8	3.15259	0.0173711
GO:0010468	Regulation of gene expression	8	3.1457	0.0173711
GO:0030154	Cell differentiation	7	3.52745	0.0176419
GO:0048869	Cellular developmental process	7	3.507	0.0180187
GO:0043167	Ion binding	9	3.19835	0.0180937
GO:0098772	Molecular function regulator activity	5	5.38462	0.0181205
GO:0140110	Transcription regulator activity	5	5.59956	0.0181205
GO:1901265	Nucleoside phosphate binding	5	4.95711	0.0186242
GO:0000166	Nucleotide binding	5	4.95939	0.0186242
GO:0031324	Negative regulation of cellular metabolic process	5	4.81353	0.0198369
GO:0071705	Nitrogen compound transport	5	4.79643	0.0200308
GO:0023051	Regulation of signaling	6	3.83714	0.0220829
GO:0010646	Regulation of cell communication	6	3.82582	0.0222889
GO:0051128	Regulation of cellular component organization	5	4.56725	0.0225698
GO:0043168	Anion binding	5	4.45241	0.0226831
GO:0012505	Endomembrane system	7	3.19708	0.0233292
GO:0036094	Small molecule binding	5	4.27446	0.0238682
GO:0051172	Negative regulation of nitrogen compound metabolic process	5	4.49877	0.0239415
GO:0007165	Signal transduction	8	2.87466	0.0249206
GO:0050793	Regulation of developmental process	5	4.36603	0.0255225
GO:0070013	Intracellular organelle lumen	8	2.60789	0.0318383
GO:0031974	Membrane-enclosed lumen	8	2.60789	0.0318383
GO:0043233	Organelle lumen	8	2.60789	0.0318383
GO:0010033	Response to organic substance	5	4.05464	0.031901
GO:0035556	Intracellular signal transduction	5	4.05008	0.0319126
GO:0071702	Organic substance transport	5	4.03043	0.0323911
GO:1901564	Organonitrogen compound metabolic process	8	2.64339	0.0338414
GO:0006950	Response to stress	6	3.25675	0.0345232
GO:0065008	Regulation of biological quality	5	3.87152	0.0345232
GO:0048583	Regulation of response to stimulus	6	3.24209	0.0351348
GO:0006796	Phosphate-containing compound metabolic process	5	3.79935	0.0358264
GO:0006793	Phosphorus metabolic process	5	3.76623	0.036498
GO:0031981	Nuclear lumen	7	2.75199	0.0379807
GO:0005654	Nucleoplasm	6	3.08395	0.0381725
GO:1901363	Heterocyclic compound binding	8	2.31576	0.0414784
GO:0097159	Organic cyclic compound binding	8	2.29332	0.0414784
GO:0016070	RNA metabolic process	8	2.47246	0.0415741
GO:0005886	Plasma membrane	7	2.66142	0.0421129
GO:0048513	Animal organ development	5	3.47428	0.0434796
GO:0034641	Cellular nitrogen compound metabolic process	9	2.22127	0.0455198
