# Supplementary material for: Distinct Co-methylation Patterns in African and European Populations and Their Genetic Associations
Source: Genomics Proteomics Bioinformatics. 2025 Mar 22;23(5):qzaf096. doi: 10.1093/gpbjnl/qzaf096 (PMC13005945; doi:10.1093/gpbjnl/qzaf096)
Supplement: qzaf096_Supplementary_Data [file qzaf096_supplementary_data.zip › Table S22.xlsx]

## Sheet: S.Table22
Table S22 Methylation changes of population-specific CMRs (Pop-CMRs) between European and African populations in leukocyte samples
Pop-CMR	AML change (EUR-AFR)	FDR	Corresponding population-specific SNPs in LCLs
10:128918479:128918639	-0.589625	2.12742e-07	rs1592133162
8:144437504:144437509	-0.307871	0.00061935	NA
3:101954229:101954837	0.404581	0.00301594	rs67733349
6:147839678:147839773	0.407245	0.00301594	rs623003
1:570123:570221	0.556341	0.00301594	rs373437560
17:58836032:58836042	-0.512362	0.00701125	rs11658417
17:13852922:13852978	-0.331355	0.00701125	rs12943919
4:70691044:70691128	-0.306842	0.00701125	rs1220721
6:112164213:112164419	-0.235263	0.00701125	NA
17:53622508:53622529	-0.207679	0.00792433	rs4273103
16:87402123:87402150	0.333566	0.00792433	NA
2:86448198:86448322	-0.303907	0.00821009	rs749579
7:55842459:55842504	-0.103915	0.0143509	NA
8:141952722:141952746	-0.265028	0.015521	rs10672408
11:66362800:66362849	-0.363305	0.0315341	rs498045
2:174013389:174013418	-0.194359	0.0315341	NA
7:55837127:55837253	-0.144645	0.0315341	rs11238378
18:57842408:57842698	0.438989	0.0315341	rs2051312
11:9419206:9419271	-0.202775	0.0322031	rs12801924
7:105766161:105766466	0.474237	0.0378375	rs6966151
22:49913051:49913121	-0.162432	0.0399802	NA
11:82169987:82170030	-0.312551	0.0408399	rs2137995
