# Supplementary material for: Distinct Co-methylation Patterns in African and European Populations and Their Genetic Associations
Source: Genomics Proteomics Bioinformatics. 2025 Mar 22;23(5):qzaf096. doi: 10.1093/gpbjnl/qzaf096 (PMC13005945; doi:10.1093/gpbjnl/qzaf096)
Supplement: qzaf096_Supplementary_Data [file qzaf096_supplementary_data.zip › Table S23.xlsx]

## Sheet: S.Table23
Table S23 Methylation changes of population-specific CMRs (Pop-CMRs) between European and African populations in plasma samples
Pop-CMR	AML change (EUR-AFR)	FDR	Corresponding population-specific SNPs in LCLs	Identified in leukocytes
10:128918479:128918639	-0.426378	2.80769e-06	rs1592133162	Yes
17:58836032:58836042	-0.542685	0.00226824	rs11658417	Yes
8:144437504:144437509	-0.316099	0.00226824	NA	Yes
4:70691044:70691128	-0.294398	0.00226824	rs1220721	Yes
17:53622508:53622529	-0.220001	0.00226824	rs4273103	Yes
16:87402123:87402150	0.394426	0.00226824	NA	Yes
3:101954229:101954837	0.40047	0.00226824	rs67733349	Yes
6:147839678:147839773	0.411199	0.00226824	rs623003	Yes
7:55842459:55842504	-0.11348	0.00319504	NA	Yes
1:205141231:205141245	-0.163914	0.02625	rs869217559	No
7:55837127:55837253	-0.162624	0.02625	rs11238378	Yes
17:13852922:13852978	-0.30352	0.0276867	rs12943919	Yes
2:174013389:174013418	-0.17762	0.0276867	rs749579	Yes
3:187491756:187491972	0.239237	0.0276867	rs1851683	No
2:86448198:86448322	-0.209311	0.0291543	NA	Yes
11:66362800:66362849	-0.280468	0.0313007	rs498045	Yes
1:58524114:58524138	-0.267997	0.0313007	NA	No
14:78023547:78024047	0.278254	0.0313007	NA	No
7:105766161:105766466	0.471006	0.0352257	rs6966151	Yes
11:82169987:82170030	-0.30481	0.0441803	rs2137995	Yes
18:57842408:57842698	0.424566	0.0499755	rs2051312	Yes
