# Supplementary material for: Distinct Co-methylation Patterns in African and European Populations and Their Genetic Associations
Source: Genomics Proteomics Bioinformatics. 2025 Mar 22;23(5):qzaf096. doi: 10.1093/gpbjnl/qzaf096 (PMC13005945; doi:10.1093/gpbjnl/qzaf096)
Supplement: qzaf096_Supplementary_Data [file qzaf096_supplementary_data.zip › Table S24.xlsx]

## Sheet: S.Table24
Table S24 Non–population-specific and interindividual stable CpGs identified in GSE36369
CpG
cg24790878
cg16487101
cg16524936
cg04839616
cg13731828
cg04747188
cg04269879
cg21647114
cg23540018
cg21868995
cg01220264
cg04470060
cg06081517
cg05923267
cg08459627
cg13757409
cg07642705
cg00004533
cg01408432
cg06155314
cg00503920
cg02357725
cg26171505
cg23771088
cg10299667
cg27132050
cg27584600
cg05876496
cg06385766
cg12495649
cg13531837
cg09936581
cg20812675
cg19249157
cg16518291
cg02132654
cg13135654
cg16229412
cg21559155
cg06500883
cg23706441
cg26215227
cg24196053
cg13733008
cg23994888
cg05378032
cg07000551
cg03988329
cg20089365
cg02397499
cg26313511
cg00180277
cg24830872
cg20787934
cg11961288
cg00847387
cg20737210
cg08186166
cg04986989
cg01976845
cg18235146
cg04840669
cg08489941
cg19864811
cg21482689
cg18113787
cg00461642
cg26187225
cg12842722
cg25495613
cg11916186
cg14290451
cg26718621
cg21175585
cg03038271
cg05570321
cg12015492
cg27662530
cg23528708
ch.5.1514501R
cg07045054
cg15984782
cg12069553
cg00483154
cg02998713
cg25478157
cg08075469
cg19818642
cg00871530
cg25468220
cg06949789
cg04884627
cg10894807
cg15883451
cg10567419
cg18190824
cg12163351
cg22240884
cg18380675
cg19167907
cg06275125
cg13612274
cg05380916
cg03040282
cg06907141
cg27100316
cg17690970
cg21918699
cg00185839
cg01959355
cg02014147
cg22734480
cg24730207
cg20315643
cg11051669
cg12243976
cg04472083
cg25381754
cg17638137
cg24693620
cg25325612
cg16053095
cg02862835
cg14452789
cg00310257
cg11765430
cg10138919
cg04409945
cg14838017
cg05662684
cg01181932
cg23175281
cg14608577
cg05659202
cg05425464
